# Supplementary material for: Genetic characterization of commercial spring maize germplasm in Northern China for hybrid breeding and trait improvement
Source: Front Plant Sci. 2026 Jul 10;17:1872682. doi: 10.3389/fpls.2026.1872682 (PMC13396026; doi:10.3389/fpls.2026.1872682)
Supplement: Supplementary file 1 [file DataSheet1.xlsx]

## Sheet: Supplementary table 1. Sample 
Supplementary table 1. Sample Information
Accession	Name	Breeding Era	Nationality	Heterotic group	Clean Base	Q20(%)	Q30(%)	GC(%)	Hom_Rate	Total_reads	Mapping_rate_percent	Mean_Coverage	SD_coverage	CV_coverage	Coverage_1x_percent	Coverage_5x_percent	Coverage_10x_percent	Coverage_20x_percent	TBN
S001	GLI027	1990s	USA	ID	30029947500	98.7	95.05	45.79	0.916864	203760261	99.75	13.5332	19.6929	1.4552	88.16	76.27	60.69	19.06	7.2
S002	GLU1842	2010s	USA	ID	30031966500	98.69	94.99	45.8	0.918865	203808621	99.74	13.5279	25.349	1.8738	87.8	75.58	60.07	18.94	8.6
S003	Zaoshu1(white)	1990s	China	ID	30028338300	97.79	93.29	46.09	0.921225	203161484	99.74	13.528	23.9006	1.7668	87.59	75.43	60.45	18.96	NA
S004	N134	2000s	China	Lanca	30003046500	98.67	94.91	45.79	0.920264	203612488	99.74	13.5163	19.1151	1.4142	87.83	76.02	61.15	19.78	4.5
S005	GLU3018	2010s	China	NSS1	30012227700	98.72	95.12	45.81	0.895904	203763477	99.73	13.5112	18.5059	1.3697	88	75.44	59.2	19.19	3.25
S006	XB1621	2010s	China	NSS1	30022670400	98.54	94.44	45.38	0.921618	203524197	99.74	13.5399	23.3343	1.7234	88.38	76.55	60.01	17.92	7
S007	W48	1990s	USA	ID	30031700400	98.76	95.29	45.66	0.919511	203748628	99.76	13.5362	24.3942	1.8021	87.86	76.09	60.35	18.82	NA
S008	W64	1990s	USA	ID	30030963000	99.14	96.75	46.66	0.914705	205438602	99.76	13.4777	19.1063	1.4176	87.08	75.76	59.19	19.94	NA
S009	W20	1990s	USA	ID	30026385300	99	96.3	45.97	0.915191	204500180	99.79	13.5063	20.8898	1.5467	87.04	75.55	59.49	20	NA
S010	W52	1990s	USA	ID	30023166300	98.3	94.21	45.81	0.914929	203935939	99.77	13.5136	19.5496	1.4467	87.73	76.02	60.1	19.42	NA
S013	W46	1990s	USA	ID	30042421200	97.91	92.72	45.3	0.917738	203956067	99.77	13.5302	21.7477	1.6073	88.13	76.18	60.28	19.22	NA
S014	W54	1990s	USA	ID	30031058400	98.12	93.52	45.67	0.911937	203849298	99.78	13.5273	19.4143	1.4352	88.01	76.12	60.53	19.49	NA
S015	X93	2000s	China	NSS1	30034085400	98.61	95.33	46.73	0.908226	203797680	99.82	13.5247	23.8863	1.7661	86.82	75.11	58.12	19.36	NA
S016	X70	2000s	China	NSS1	30012903600	98.07	93.38	45.91	0.912123	203707291	99.77	13.5128	19.2441	1.4241	87.71	75.53	59.63	19.08	NA
S017	X138	2000s	China	NSS1	30014390100	97.84	92.52	45.49	0.912892	203638438	99.73	13.5096	18.4536	1.366	87.94	75.66	59.77	19.34	NA
S018	M54	1990s	China	NSS1	30030366300	98.09	93.42	45.79	0.915153	203757024	99.8	13.5363	19.3027	1.426	87.89	76.29	60.73	19.36	6.4
S019	GLU3003	2000s	China	NSS1	30033017100	97.93	92.88	45.63	0.917567	203743980	99.79	13.5375	21.8473	1.6138	88.08	76.39	60.81	18.93	4.5
S020	MC815FE	2000s	China	NSS1	30044159700	97.97	92.99	45.53	0.917802	203690454	99.6	13.5169	19.8965	1.472	88.14	76.69	61.54	19.38	5.5
S021	X81	1990s	USA	NSS1	30032273100	98.67	95.58	46.73	0.906123	203851690	99.86	13.5274	17.8696	1.321	86.82	75.94	59.48	20.27	NA
S022	CT3354	2000s	China	NSS1	30041733600	98.18	93.78	45.59	0.905201	204323804	99.78	13.518	19.6516	1.4537	87.61	75.27	59.48	19.44	4.8
S023	PH4CV	1990s	USA	NSS1	30004800900	98.07	93.35	45.7	0.908018	203650869	99.77	13.5102	20.1514	1.4916	87.58	75.29	59.63	19.29	5.2
S024	D3401	2000s	China	NSS1	30022594200	98.23	93.95	45.75	0.902388	203612969	99.77	13.5259	23.6812	1.7508	87.61	75.6	58.71	18.25	5
S026	GLU4063	2010s	USA	SS	30026595300	97.97	93.05	45.96	0.923219	203111560	99.82	13.566	18.5117	1.3646	89.39	79.27	64.05	18.56	NA
S027	X78	2000s	USA	NSS1	30030819600	97.94	92.88	45.51	0.907834	203221025	99.8	13.5626	21.3071	1.571	89.23	78.71	62.99	18.78	NA
S028	X26	2000s	USA	NSS1	30016661100	97.98	93.09	45.76	0.925663	203313943	99.73	13.5368	19.0447	1.4069	88.63	77.94	62.47	18.72	NA
S029	GLU4078	2010s	China	SS	30017813700	97.98	93.06	45.77	0.886541	203171208	99.81	13.5563	20.41	1.5056	89.72	79.13	62.72	18.26	4
S030	X187	2000s	USA	NSS1	30007283100	98.01	93.12	45.52	0.914565	203310573	99.81	13.5439	19.7329	1.457	88.79	77.93	62.03	19.09	NA
S031	W57	2000s	USA	NSS1	30029588400	98.72	95.75	47.41	0.79259	203518725	99.85	13.5347	18.8792	1.3949	89.69	78.57	59.27	19.4	NA
S032	Liangyu99fe	2000s	China	NSS1	30032731200	97.92	92.81	45.8	0.929393	203699442	99.8	13.5456	24.9128	1.8392	88.8	78.1	63.06	19.05	1
S033	GLU4041	2010s	China	NSS2	30007938900	98.13	93.59	45.6	0.922918	203517766	99.78	13.5305	22.0656	1.6308	88.28	77.31	61.47	18.57	8
S035	GLU4016	2010s	China	NSS2	30044857200	97.93	92.85	45.52	0.923167	203545767	99.78	13.553	26.6062	1.9631	88.46	77.45	61.35	18.2	5
S036	GLU4007	2010s	China	NSS2	30045097200	98.1	93.4	45.64	0.924889	203508214	99.74	13.5539	23.7016	1.7487	88.72	78.22	62.3	18.09	7
S037	GLU4090	2010s	China	NSS2	30035061000	97.43	92.25	45.64	0.929264	202625144	99.76	13.5667	24.4668	1.8034	88.98	78.45	63.17	17.84	4.2
S038	GLU4015	2010s	China	NSS2	30009252900	97.97	93.03	45.62	0.919092	203167835	99.81	13.5505	22.9842	1.6962	89.21	78.61	62.78	18.08	5
S039	GLU4086	2010s	China	NSS2	30034746900	97.74	93.12	45.95	0.914759	202556097	99.78	13.5775	23.702	1.7457	89.27	78.89	63.22	17.46	5
S040	GLU4011	2010s	China	NSS2	30040194300	97.93	92.86	45.48	0.917646	203831873	99.77	13.534	22.6699	1.675	88.09	76.25	60.21	18.83	NA
S041	GLU4059	2010s	China	NSS2	30022152600	98.06	93.33	45.76	0.900073	203507052	99.76	13.5328	22.394	1.6548	88.43	77.02	60.79	18.77	9.5
S042	GLU4127	2010s	China	NSS2	30019746000	97.87	93.5	46.19	0.93274	202541757	99.68	13.5485	18.8738	1.3931	89.22	79.16	64.32	18.58	NA
S043	GLu4026	2010s	China	NSS2	30024780000	96.91	90.85	45.7	0.92328	203437487	99.78	13.5349	21.5902	1.5952	88.75	77.81	62.08	18.62	9
S044	GLU4061	2010s	China	NSS2	30037365000	96.8	90.56	45.98	0.933255	203099174	99.81	13.5623	21.3854	1.5768	89.14	78.98	63.56	18.34	10.8
S045	GLU4121	2010s	China	NSS2	30026448600	96.67	90.22	45.95	0.928266	203235355	99.8	13.5422	17.792	1.3138	89.1	78.55	63.76	19.39	NA
S046	GLU4082	2010s	China	NSS2	30030590400	96.89	90.79	45.85	0.924161	203243111	99.81	13.5465	18.0609	1.3333	88.73	77.83	62.47	19.12	NA
S047	GLU4111	2010s	China	NSS2	30001342500	96.85	90.69	45.92	0.923379	203110350	99.79	13.5281	16.9678	1.2543	88.8	77.76	62.52	19.23	8.8
S048	GLU4075	2010s	China	NSS2	30034026300	96.92	90.87	45.86	0.923857	203241827	99.77	13.5427	19.8388	1.4649	88.68	77.81	62.77	19.28	8.5
S049	GLU4042	2010s	China	NSS2	30005689200	97.14	91.57	45.74	0.913542	203718055	99.77	13.5008	26.9949	1.9995	87.87	76.02	59.02	17.98	NA
S050	Denghai605FE	2000s	China	Reid	30015816000	96.71	90.28	45.51	0.898917	202873087	99.82	13.5638	19.1597	1.4126	90.86	81.13	64.12	17.78	7
S051	X147	2000s	USA	Reid	30033292500	97.89	93.57	46.39	0.888419	202793157	99.76	13.5571	16.7105	1.2326	89.94	78.72	63.89	18.9	NA
S052	X66	2000s	USA	Reid	30010103100	97.09	91.36	45.85	0.911441	203068639	99.83	13.5472	15.3875	1.1358	89.92	79.69	64.45	19.42	NA
S053	X75	2000s	USA	Reid	30010065300	97	91.12	45.98	0.931674	202954105	99.83	13.5564	19.6557	1.4499	89.54	79.55	64.04	18.57	NA
S054	GLU3001	2010s	USA	SS	30044580000	96.86	90.72	45.84	0.936338	203091244	99.82	13.5691	17.7316	1.3068	89.55	79.46	63.89	18.51	8.4
S055	X170	2000s	USA	SS	30026512200	96.77	90.46	45.99	0.900139	203314858	99.79	13.5356	18.3881	1.3585	88.97	77.51	61.66	19.06	NA
S056	Woyu3FE	2000s	USA	SS	30002447400	97	91.12	46.09	0.918122	203209834	99.76	13.5154	17.7385	1.3125	88.16	76.68	61.36	19.41	NA
S057	PH6WCbian	2000s	USA	SS	30043728900	96.96	91	45.73	0.917848	203583009	99.79	13.5377	21.2649	1.5708	88.72	77.47	61.99	19.24	NA
S058	X55	2000s	USA	SS	30003699000	96.58	90	45.74	0.935331	202706657	99.85	13.5673	20.0215	1.4757	90.25	80.97	65.06	17.72	NA
S059	Heyu187FE	1990s	USA	SS	30012895200	97.04	91.2	45.58	0.714347	203680585	99.76	13.5249	23.5639	1.7423	93.35	82.47	60.79	16.66	5.75
S060	DK653FE	2000s	USA	SS	25596189300	96.52	89.86	45.79	0.944304	173728770	99.86	11.5605	15.3028	1.3237	90.25	79.69	55.8	10.73	5.6
S061	Xianyu1709FE	2000s	USA	SS	30010413600	97	91.04	45.77	0.950515	202703479	99.86	13.5837	16.2573	1.1968	90.83	82.6	67.01	17.91	5.4
S062	GLU1853	2010s	USA	SS	30009639600	96.91	90.83	45.86	0.941941	202899031	99.85	13.5705	17.7851	1.3106	90.23	81.31	65.84	17.93	7.25
S063	GLU1835	2010s	USA	SS	30043136700	96.25	89.12	45.7	0.948691	202606533	99.86	13.6029	16.6757	1.2259	90.82	82.57	66.54	17.18	4
S064	Heyu187gai	1990s	USA	SS	23852107200	94.49	84.44	44.91	0.905299	161139596	99.84	10.7693	13.9433	1.2947	89.79	76.28	50.73	9.85	5.75
S065	GLU1786	2010s	USA	SS	30013276200	96.95	90.95	45.55	0.932742	202799603	99.83	13.5724	20.264	1.493	90.3	80.91	64.75	17.28	7.6
S066	DK516FE	2000s	USA	Reid	30004435200	96.82	90.58	45.63	0.945492	202963702	99.83	13.5548	16.1083	1.1884	89.71	79.79	63.6	18.24	7.6
S067	X219	2000s	USA	SS	30001864200	97.96	93.76	46.16	0.910872	202652390	99.78	13.5431	20.8769	1.5415	88.52	77.25	61.05	18.04	NA
S068	GLU3017	2010s	USA	SS	30033130500	97.05	91.28	45.95	0.918953	203661804	99.8	13.5251	17.0574	1.2612	88.12	76.53	61.34	19.94	7.8
S069	Zhongke505FE	2000s	China	SS	30004649400	96.91	90.81	45.57	0.932906	203461408	99.66	13.5127	26.1015	1.9316	89.27	78.69	61.93	17.33	4.4
S070	GLU3002	2000s	USA	SS	25849528200	96.78	90.46	46.19	0.929746	174829575	99.81	11.668	14.2563	1.2218	88.63	76.86	55.7	13.07	NA
S071	HM1629FE	2000s	USA	SS	30017326800	96.86	90.7	45.86	0.936729	202966114	99.75	13.5518	16.4776	1.2159	89.81	80.27	65.26	18.63	2.4
S072	GLU3016	2010s	USA	SS	30003831900	96.95	90.96	45.86	0.929097	202678030	99.84	13.5664	18.6299	1.3732	89.89	80.26	64.91	18.33	2.8
S073	PH6WC	1990s	USA	SS	21334789500	96.34	89.24	45.8	0.935303	144178035	99.84	9.6431	14.7498	1.5296	88.53	74.01	43.64	6.89	3.2
S074	GLU145	1990s	USA	SS	30017292900	96.88	90.75	45.77	0.936297	203034424	99.83	13.5632	18.8359	1.3888	89.82	80.29	64.94	18.33	2.4
S075	X210	2000s	USA	SS	30029315400	96.78	90.48	45.53	0.927901	203284454	99.81	13.5532	20.2073	1.491	89.48	79.23	63.67	18.6	NA
S076	K10	1990s	China	Mixed	30035734200	97.05	91.22	45.46	0.884482	204222560	99.78	13.5002	31.3447	2.3218	88.11	74.99	57.93	18.61	NA
S077	X122	2000s	USA	Mixed	29535977700	96.89	90.8	46	0.923679	200598841	99.75	13.2699	18.8283	1.4189	87.41	74.21	57.92	19.22	NA
S078	SZS110	2000s	China	Sweet	30021174900	96.73	90.35	45.41	0.929447	204049986	99.68	13.4761	25.4517	1.8887	87.28	73.7	56.55	18.2	NA
S079	SZS102	2000s	China	Sweet	30019205700	97.04	91.23	45.71	0.926427	204020043	99.63	13.4705	23.9735	1.7797	87.3	73.69	55.99	17.68	NA
S080	SZS109	2000s	China	Sweet	30028833900	96.82	90.57	45.52	0.924746	204094855	99.74	13.4893	26.4827	1.9632	87.51	73.99	57.4	18.77	NA
S081	X109	1990s	USA	ID	30045376800	97.67	92.9	46.09	0.919088	203201458	99.71	13.5358	22.2719	1.6454	87.82	75.57	59.87	18.33	NA
S082	W34	1990s	USA	ID	30016816500	96.73	90.33	45.66	0.917281	203691379	99.75	13.4991	20.9501	1.552	87.87	75.22	59.76	19.5	NA
S083	Lihe656MA	2000s	China	Lanca	30013842300	96.9	90.82	45.53	0.921152	203700509	99.76	13.5004	29.3821	2.1764	87.68	75.11	59.19	18.89	3.5
S084	Heyu187MA	1990s	USA	Lanca	27907041900	96.69	90.25	45.37	0.923834	189370815	99.78	12.5615	26.731	2.128	87.77	74.86	55.89	15.4	6.6
S085	Jinqing707MA	2000s	USA	Lanca	30026772600	96.93	90.93	45.9	0.915632	204191247	99.77	13.4925	25.2302	1.8699	87.48	74.87	59.2	20.01	5.8
S086	W37	2000s	USA	Lanca	28105346100	96.8	90.55	45.91	0.920393	190844404	99.76	12.6333	20.3479	1.6107	87.39	74.44	57.24	17.44	NA
S087	W26	1990s	USA	Lanca	30014236500	97.22	91.72	45.86	0.916822	203816531	99.77	13.4963	33.3879	2.4739	87.1	74.36	58.4	19.21	NA
S088	W29	1990s	USA	ID	30029049900	97.03	91.22	46.31	0.914158	203706058	99.77	13.5143	20.6813	1.5303	87.83	75.55	59.13	18.94	NA
S089	W83	1990s	USA	ID	30002700300	97.62	92.82	46.18	0.888788	202895638	99.73	13.5153	18.9333	1.4009	88.51	75.94	60.39	18.95	NA
S090	Weike702MA	2000s	China	TSPT	30038317800	96.84	90.66	45.42	0.910746	204206400	99.73	13.4926	28.2365	2.0927	87.52	74.07	57.16	18.53	5.8
S091	Chang7-2	1990s	China	TSPT	30009997200	96.88	90.78	45.39	0.916306	204106248	99.76	13.4818	26.4267	1.9602	87.56	74.46	57.76	18.77	10.4
S092	X156	2000s	China	TSPT	30026672100	97.72	93.08	46.25	0.91168	203409614	99.7	13.5046	24.8095	1.8371	87.45	74.31	58.57	18.7	NA
S093	X163	2000s	China	TSPT	30014630700	97.07	91.29	45.82	0.897067	204023566	99.75	13.4844	20.5771	1.526	87.63	74.51	58.22	19.37	NA
S094	GLU4034	2010s	China	TSPT	23682281400	96.65	90.1	45.59	0.910357	161006326	99.76	10.6389	20.6565	1.9416	86.27	70.11	45.64	11	NA
S095	MC812MA	2000s	China	TSPT	30037608900	97.31	91.99	45.87	0.916274	204128261	99.77	13.5011	22.5066	1.667	87.26	74.37	57.9	19.16	7.75
S096	X22	2000s	China	TSPT	30044985900	95.84	88.74	46.14	0.915685	204174407	99.74	13.4732	21.4531	1.5923	87.57	74.47	57.98	19	NA
S097	MC815MA	2000s	China	TSPT	30004731900	95.92	88.93	46.22	0.912563	203740946	99.72	13.4651	26.4113	1.9615	87.71	74.52	57.78	18.75	11.8
S098	X239	2000s	China	TSPT	30015539700	97.85	93.47	46.24	0.905682	203200745	99.73	13.5123	29.3217	2.17	87.82	74.67	57.95	18.17	NA
S099	825MA-1	2000s	China	TSPT	30027047700	95.99	89.09	46.66	0.910439	204176531	99.73	13.4632	23.1097	1.7165	87.82	75.08	58.72	19.59	1.2
S100	Liangyu99MA	2000s	China	Reid	30019255200	95.79	88.59	46.16	0.921277	203794798	99.76	13.4841	31.4337	2.3312	87.63	74.74	57.64	18	6.4
S101	Dongdan1331FE	2000s	China	Reid	30000677100	95.76	88.55	46.03	0.881729	203129997	99.73	13.5007	19.4895	1.4436	90.11	77.88	61.09	17.92	8.4
S102	Woyu3MA	2000s	China	Reid	30039026400	95.91	88.88	45.81	0.920427	204089916	99.74	13.4863	21.5422	1.5973	88.24	75.99	60.35	19.57	5.75
S103	Yudan863MA	2000s	China	Reid	30000355800	95.75	88.48	46.02	0.926163	203723476	99.74	13.4878	28.5629	2.1177	88.81	77.36	60.83	17.64	8.5
S104	GLU3010	2010s	China	Reid	30032845800	95.56	88.03	46.58	0.895534	203330053	99.76	13.5138	19.8616	1.4697	89.11	77.69	61.52	19.07	8.6
S105	Weike702MA	1990s	China	Reid	30029136300	95.79	88.61	46.65	0.883475	204006187	99.76	13.5	20.6993	1.5333	89.78	77.76	60.66	17.89	9
S106	Zheng58gai	2000s	China	Reid	30006675900	95.68	88.3	46.48	0.649688	202999234	99.78	13.5229	16.9517	1.2536	94.74	84.81	62.56	16.93	NA
S107	TSCS	2000s	China	Reid	30039069900	95.33	87.41	46.39	0.719598	203367407	99.74	13.5123	19.6791	1.4564	93.28	79.69	61.37	18.16	NA
S108	GLU3008	2000s	USA	NSS1	30037849800	95.3	87.36	46.42	0.651599	203629139	99.69	13.4865	23.4834	1.7413	93.25	81.12	59.51	17.86	1.2
S109	KWS3180FE	2000s	Germany	SS	30043062600	95.47	87.81	46.27	0.937167	202897828	99.81	13.5666	18.7766	1.384	90.5	81.17	65.24	17.22	4.9
S110	Xianyu1409MA	2000s	USA	SS	30025849500	95.74	88.45	46.3	0.926529	203345200	99.78	13.5201	17.3239	1.2813	89.08	78.13	63.25	19.46	7.8
S111	DemeiyaMA	1990s	Germany	Lanca	30008057700	95.88	88.84	46.46	0.913983	203520629	99.74	13.4812	20.0091	1.4842	88.17	76.06	60.3	19.46	7
S112	Nongda372MA	2010s	China	Reid	30034170000	95.75	88.51	46.62	0.922777	203384396	99.74	13.5098	19.804	1.4659	88.18	76.19	59.64	18.33	8.6
	Mapping rate (%)	Mean depth (×)	SD of depth (×)	CV of depth	Genome coverage ≥1× (%)	Genome coverage ≥5× (%)	Genome coverage ≥10× (%)	Genome coverage ≥20× (%)
Mean	99.77	13.38	21.21	1.58	88.7	77.13	60.52	18.27
Median	99.77	13.53	20.31	1.52	88.41	76.61	60.67	18.73
Min	99.6	9.64	13.94	1.14	86.27	70.11	43.64	6.89
Max	99.86	13.6	33.39	2.47	94.74	84.81	67.01	20.27
Public data
ID		Era	Location	Subgroup	Accessible
5C10		NA	NA	outgroup	SRR12460464
6H7		NA	NA	outgroup	SRR12460471
6E2		NA	NA	outgroup	SRR12460483
ZHENG58		1990s	China	Reid	SRR8906660
SHEN5003		1990s	China	Reid	SRR8906702
U8112		1990s	China	Reid	SRR8906764
K10		1990s	China	Mixed	SRR8906827
TIE7922		1990s	China	Reid	SRR8906857
YE478		1990s	China	Reid	SRR8906861
HZS		1990s	China	TSPT	SRR8906862
HUANGC		1990s	China	Reid	SRR8906955
QI319		1990s	China	Reid	SRR8907047
JI853		1990s	China	TSPT	SRR8907076
MO17		1990s	USA	Lanca	SRR8907080
ZONG3		1990s	China	Mixed	SRR8907120
YE8001		1990s	China	Reid	SRR8907127
YU87-1		1990s	China	Reid	SRR8907131
Accession information was obtained from
https://doi.org/10.1038/s41588-022-01184-y

## Sheet: Supplementary table 2.SNP annot
Supplementary table 2.SNP annotation
Sample_ID	upstream	stopgain	stoploss	splicing	synonymous_SNV	nonsynonymous_SNV	intronic	downstream	upstream/downstream	intergenic	UTR5	UTR3	ts	tv	ts/tv	total
S001	135122	1061	223	552	75159	67818	396966	121781	13920	3024423	33284	57231	2818691	1109014	2.54	3927705
S002	135823	1088	218	585	75567	68120	400227	124429	13999	3026830	33519	58010	2825867	1112717	2.54	3938584
S003	132589	1079	239	564	74649	67150	400482	123081	13377	3013839	32516	56710	2811333	1105114	2.54	3916447
S004	135745	1072	214	549	75434	68268	402860	125196	13458	2951035	33589	58000	2774455	1091134	2.54	3865589
S005	144435	1170	249	599	80316	72501	426423	132411	14379	3220659	36015	60870	3007107	1183083	2.54	4190190
S006	129010	1064	219	523	72029	64598	387845	119776	12750	2963150	31892	55712	2754860	1083860	2.54	3838720
S007	133739	1066	223	574	73412	66069	394103	121865	13539	3026359	32894	55889	2815705	1104196	2.55	3919901
S008	132805	1102	214	573	74304	66941	396384	120024	14000	2919234	32749	56821	2741122	1074196	2.55	3815318
S009	133702	1103	212	594	73732	66343	398083	121077	13543	2992205	32347	56715	2795137	1094687	2.55	3889824
S010	136365	1089	214	605	75172	67599	402130	123878	14246	3005600	33556	57671	2812001	1106297	2.54	3918298
S013	136464	1104	228	589	74742	67511	401861	124425	14305	3022007	33118	57706	2826188	1108047	2.55	3934235
S014	136201	1134	232	573	75262	68027	400544	123904	13806	3038726	33202	57729	2836702	1112823	2.55	3949525
S015	133743	1118	231	541	76531	69131	401195	122581	13364	3068231	33977	57778	2858722	1119892	2.55	3978614
S016	140710	1090	239	580	78158	69958	416649	128669	14570	3082623	34603	60030	2889430	1138635	2.54	4028065
S017	135511	1065	238	564	75119	67647	406091	124373	13643	3014728	33502	57452	2816407	1113701	2.53	3930108
S018	132136	1137	221	536	72266	65873	391115	123054	13628	3076299	32292	55633	2852051	1112295	2.56	3964346
S019	131145	1132	223	533	71881	65312	386535	122096	13370	3043071	31959	55206	2820180	1102438	2.56	3922618
S020	127383	1117	201	534	69080	62943	374118	118498	13032	3057725	30701	52699	2813912	1094279	2.57	3908191
S021	132567	1159	233	543	71819	65510	389128	121897	13282	3186231	31868	54986	2928815	1140578	2.57	4069393
S022	144999	1221	256	583	78422	71213	426540	134236	14887	3277611	35170	60602	3050886	1195035	2.55	4245921
S023	145055	1215	260	582	78631	71347	426543	133896	14893	3268161	35427	60581	3044654	1192116	2.55	4236770
S024	138675	1193	250	566	77119	69863	414231	129032	14562	3216373	34366	58637	2986788	1168254	2.56	4155042
S026	112712	936	190	457	62133	56292	334145	104506	11539	2560828	27945	47986	2385221	934590	2.55	3319811
S027	114510	941	190	490	62776	56936	337118	105094	11284	2776053	27788	48514	2549976	991866	2.57	3541842
S028	116152	971	217	495	64146	57977	343601	107071	11811	2728408	28525	49578	2523731	985381	2.56	3509112
S029	122323	1023	213	521	66328	60163	359341	111840	12413	2931440	29040	51014	2694354	1051456	2.56	3745810
S030	119242	1037	204	515	63687	58378	344461	109704	12337	2795133	28529	49769	2578813	1004332	2.57	3583145
S031	153613	1308	255	664	86809	78597	450480	139742	15840	3522831	38994	65161	3271431	1283063	2.55	4554494
S032	116569	982	202	522	64274	58560	340621	107181	12166	2519632	28653	48988	2364537	933959	2.53	3298496
S033	124432	1032	188	533	67603	61440	369763	113831	12711	2830623	30130	52848	2636666	1028623	2.56	3665289
S035	124108	1015	188	525	67241	61063	367059	112959	12544	2808454	29984	52723	2615437	1022575	2.56	3638012
S036	118292	970	176	513	65152	59442	350752	109057	12370	2612328	29216	50743	2449769	959387	2.55	3409156
S037	117014	952	171	493	64256	58447	351996	108328	12383	2554052	28757	50768	2403880	943870	2.55	3347750
S038	118859	973	183	503	65306	59386	353090	109458	12401	2618781	29170	51335	2455912	963680	2.55	3419592
S039	114375	959	168	491	62313	56980	340438	104570	11756	2648653	27613	48416	2457536	959331	2.56	3416867
S040	132112	1052	224	562	71416	65042	391633	121052	13115	2999574	31923	55971	2791309	1092524	2.55	3883833
S041	132752	1109	216	581	72190	65727	391878	122189	13444	3058290	32220	56076	2838433	1108401	2.56	3946834
S042	114563	906	186	480	62607	56799	341823	105935	12027	2521730	27825	49087	2370060	924045	2.56	3294105
S043	117814	928	179	508	63717	58031	350748	107749	12277	2734540	28143	49496	2535141	989129	2.56	3524270
S044	110374	916	189	475	60943	55297	328797	102252	11695	2481278	27061	46978	2320595	905804	2.56	3226399
S045	117112	959	188	468	63955	57978	344517	108036	12004	2645791	27809	49353	2468264	960046	2.57	3428310
S046	119285	977	188	515	64840	59002	346865	109119	11846	2793027	28311	50135	2580936	1003312	2.57	3584248
S047	120547	964	197	511	65919	59558	354759	110130	11979	2820423	28677	50850	2608741	1015913	2.57	3624654
S048	118332	960	189	501	63749	58024	344898	108004	11905	2785411	27831	49420	2571123	998247	2.58	3569370
S049	127372	1062	214	581	69777	63659	379473	117843	12929	2993309	31551	54002	2770196	1081728	2.56	3851924
S050	99065	802	170	425	56257	50237	292734	90297	9947	2269721	24402	42743	2110144	826792	2.55	2936936
S051	119774	945	195	502	69002	61873	351714	109515	11963	2632640	30286	51833	2467659	972721	2.54	3440380
S052	105808	820	175	436	59029	52523	310392	95643	10416	2434206	25525	45138	2257246	883008	2.56	3140254
S053	100301	797	178	440	55763	50020	296370	89688	10188	2347585	24361	42578	2171238	847170	2.56	3018408
S054	103338	835	184	452	57927	52116	302393	94744	10747	2314915	25154	44100	2162540	844500	2.56	3007040
S055	121383	1066	200	537	67733	61393	360071	113225	12577	2874003	29588	52236	2655321	1038837	2.56	3694158
S056	124272	1031	213	522	68323	61839	367394	115087	12571	2993300	30096	52531	2755092	1072241	2.57	3827333
S057	115739	919	205	499	66512	59617	344763	106949	11527	2530910	28628	51062	2374320	943160	2.52	3317480
S058	93941	788	156	428	51834	46676	272900	87232	9483	2186126	22915	40350	2024086	788861	2.57	2812947
S059	164209	1344	269	677	88299	79513	479237	149548	16686	3576480	39244	69975	3343062	1322608	2.53	4665670
S060	74817	582	132	321	41275	36761	226136	68945	7405	1830597	18602	32248	1681383	656549	2.56	2337932
S061	82755	678	129	371	45472	41355	239711	76018	8318	1762217	19903	35265	1661505	650789	2.55	2312294
S062	88382	765	149	385	48520	44089	256942	80759	8748	2152378	21197	36711	1968197	770939	2.55	2739136
S063	82559	693	120	361	45420	40895	238246	75351	8530	1859592	19483	34672	1731841	674192	2.57	2406033
S064	95117	794	145	424	46478	41867	282223	87936	9505	2275062	20593	40690	2081590	819360	2.54	2900950
S065	91837	776	145	399	50464	45465	266147	82738	9092	2184118	22106	38132	2005786	785734	2.55	2791520
S066	87139	674	157	381	48369	42533	256306	78625	8443	2016476	20848	36607	1865928	730744	2.55	2596672
S067	119581	978	200	508	67353	60726	356995	111032	12023	2824392	29407	50701	2612076	1021968	2.56	3634044
S068	122246	1016	202	526	69183	62283	359732	112453	12549	2797423	30322	52284	2599658	1020717	2.55	3620375
S069	99713	832	163	446	55974	50283	295468	91387	9965	2399817	24054	42866	2208540	862556	2.56	3071096
S070	102991	897	163	456	56135	51158	306568	95317	9998	2501724	24233	43895	2299007	894652	2.57	3193659
S071	96757	816	155	420	53342	47858	281039	89217	9583	2324724	23077	41146	2135974	832279	2.57	2968253
S072	98354	810	153	441	53685	48298	284440	90022	9730	2356715	23333	41503	2163374	844228	2.56	3007602
S073	88251	757	136	412	46538	41629	262090	81554	8618	2167056	19924	38157	1982573	772655	2.57	2755228
S074	96366	819	152	430	52979	47608	278704	88195	9500	2315655	22927	40789	2125403	828842	2.56	2954245
S075	101445	831	166	465	56943	51029	302477	92506	9954	2390624	24614	43680	2207745	867114	2.55	3074859
S076	131676	978	221	557	75014	66880	394609	119370	12798	2925850	32496	56540	2732680	1084469	2.52	3817149
S077	126517	944	211	580	74500	65864	392948	115502	12435	2688165	31563	56477	2551445	1014439	2.52	3565884
S078	118886	917	201	517	70980	62125	372112	110267	11790	2541324	29837	53493	2408219	964374	2.5	3372593
S079	120590	895	214	527	71845	62647	370876	111374	12155	2548038	30547	53501	2417543	965827	2.5	3383370
S080	120191	838	198	526	72198	63175	370538	112514	12174	2534978	30677	54036	2410184	962019	2.51	3372203
S081	131903	1061	226	593	74623	66852	400390	120290	13582	3004328	32990	56437	2801302	1102140	2.54	3903442
S082	136935	1091	215	581	75480	67718	403899	124004	13891	3010609	32900	58311	2816140	1109673	2.54	3925813
S083	133003	1072	216	561	74646	67150	394340	121560	13912	2838316	33096	57787	2679373	1056449	2.54	3735822
S084	128534	970	206	541	70276	63390	385128	118154	13086	2702312	31317	55105	2559222	1009984	2.53	3569206
S085	137310	1048	221	580	74907	67635	412040	125837	14083	3070273	33598	58347	2868531	1127527	2.54	3996058
S086	127641	1031	203	552	72822	65517	389294	117210	12930	2838895	32147	55492	2661276	1052646	2.53	3713922
S087	133725	1081	211	593	75542	67636	403698	122767	13424	2989565	33396	56944	2795747	1103001	2.53	3898748
S088	134458	1083	216	585	76037	68197	398284	121652	13561	3012265	33318	57074	2811699	1105211	2.54	3916910
S089	141567	1131	233	612	77525	69572	418656	127940	14401	3149982	34128	59733	2939363	1156291	2.54	4095654
S090	141093	1027	244	598	79004	70513	417021	129256	14145	3072739	34818	61152	2881547	1140253	2.53	4021800
S091	136219	1002	231	576	77461	68672	405625	126587	13589	3012046	33865	59407	2817459	1118003	2.52	3935462
S092	141717	1061	227	601	80235	71957	424799	130247	14368	3157540	35513	60883	2956160	1163174	2.54	4119334
S093	144913	1131	250	582	81016	72801	432159	132656	14312	3325379	36030	61741	3086614	1216543	2.54	4303157
S094	133405	1048	225	563	72143	64192	403685	123785	13323	3010095	31866	57775	2807728	1104549	2.54	3912277
S095	136491	1011	241	570	78850	69709	411526	125600	13857	3026580	34433	59427	2837001	1121484	2.53	3958485
S096	134729	1012	235	573	79184	69687	411434	124087	13339	2988946	34194	59203	2807858	1108953	2.53	3916811
S097	135279	1049	219	593	79310	69917	410238	124403	13539	3010482	34312	59042	2824513	1114069	2.54	3938582
S098	135042	1012	227	593	78181	69083	410881	124165	13815	3031011	33893	58757	2837725	1119112	2.54	3956837
S099	133204	1015	241	586	77479	69247	404845	122756	13189	3060658	33461	57729	2853038	1121555	2.54	3974593
S100	121127	970	211	561	71964	63773	380886	113119	11885	2858448	30801	53080	2658382	1048595	2.54	3706977
S101	115632	936	222	505	67814	59875	349365	107294	12044	2489135	29376	50821	2347981	935181	2.51	3283162
S102	122513	989	212	552	71641	63665	374277	113141	12714	2734370	30859	54231	2564690	1014633	2.53	3579323
S103	116326	994	204	512	65932	59392	347725	106649	12051	2635882	28402	49592	2461490	962318	2.56	3423808
S104	129023	1049	210	556	73297	65311	383351	118314	13247	2795144	32106	55893	2631392	1036277	2.54	3667669
S105	128252	1026	195	595	73813	66153	388969	119813	13677	2825546	32390	56544	2658221	1048916	2.53	3707137
S106	175806	1432	280	774	98160	88292	514819	161084	18129	3789298	43639	74888	3555321	1411502	2.52	4966823
S107	159434	1286	268	681	93237	82488	483855	147783	16762	3396988	40250	70706	3213441	1280508	2.51	4493949
S108	184025	1473	302	783	105318	93009	555699	171389	18784	4084458	45732	80393	3822911	1518674	2.52	5341585
S109	85446	703	150	378	48141	43241	251297	77446	8456	2028368	20847	36360	1868932	732007	2.55	2600939
S110	110931	928	177	471	62000	56114	326441	101379	10707	2514276	27081	47037	2339848	917841	2.55	3257689
S111	130276	1036	215	561	73548	66188	390949	118544	12915	2821662	32116	55555	2654164	1049547	2.53	3703711
S112	122944	952	215	560	71102	63131	374040	114029	12286	2834231	30860	53750	2640678	1037581	2.55	3678259
SHEN5003	142497	1093	243	589	79592	71660	413888	130436	14736	2990322	36054	61003	2823729	1118561	2.52	3942290
TIE7922	84996	687	134	389	48234	43143	255952	79213	8559	1799063	21720	37046	1703909	675339	2.52	2379248
U8112	73286	627	132	320	42884	38649	218741	68108	8029	1514154	18913	32254	1444895	571296	2.53	2016191
YE478	117702	965	189	495	67613	60434	353299	107979	12494	2462468	29954	51717	2341207	924250	2.53	3265457
YE8001	116431	932	194	500	66664	59810	344983	106039	11978	2518996	29757	50419	2368582	938270	2.52	3306852
YU87-1	137425	1027	242	589	79034	70511	399633	125462	13821	2891951	35484	59268	2730615	1084005	2.52	3814620
ZHENG58	136288	1089	226	579	76241	69237	400991	125339	14239	2994634	34766	58016	2804145	1107667	2.53	3911812
ZONG3	130820	1049	230	589	77060	68556	404277	119331	13262	2905706	33753	57343	2728691	1083466	2.52	3812157
HUANGC	130166	1019	205	563	76026	67079	400086	120068	12894	2733955	33185	57540	2597318	1035635	2.51	3632953
HZS	143697	1073	260	631	83618	73449	436606	132571	14378	3172658	36364	62861	2975888	1182483	2.52	4158371
JI853	142067	1054	256	619	83773	73879	426808	129479	14222	3029945	36922	62488	2861385	1140329	2.51	4001714
K10	134601	987	225	563	78196	69489	401765	121587	13310	2876168	34426	58391	2712196	1077689	2.52	3789885
MO17	144739	1137	214	600	78598	71755	422233	131865	14770	3139639	35785	61066	2944950	1157643	2.54	4102593
QI319	135728	1074	242	559	77641	69761	405055	125240	13602	2934593	34395	58651	2763368	1093352	2.53	3856720

## Sheet: Supplementary table 3.InDel ann
Supplementary table 3.InDel annotation
Sample_ID	upstream	stopgain	stoploss	frameshift_insertion	frameshift_deletion	intronic	splicing	intergenic	downstream	upstream/downstream	UTR3	UTR5	nonframeshift_insertion	nonframeshift_deletion	total
S001	29180	255	90	1522	2037	73493	434	227761	24415	3766	18744	13657	2760	3345	401548
S002	29719	249	89	1554	2101	74811	418	230880	25153	3753	19001	13638	2735	3385	407569
S003	28872	252	74	1478	2024	74338	382	228280	24617	3792	18484	13239	2686	3327	401939
S004	29612	257	86	1571	2048	75768	431	226989	25276	3844	19075	14032	2877	3433	405376
S005	31453	276	93	1653	2108	79992	447	244996	26548	4046	20097	14648	2914	3551	432918
S006	28302	236	86	1447	1967	72528	411	224838	24005	3467	18273	13161	2656	3221	394697
S007	29037	260	84	1504	2011	72997	415	228932	24734	3668	18428	13543	2640	3265	401602
S008	28733	255	90	1493	2013	72657	405	221020	24196	3737	18513	13288	2663	3237	392381
S009	28921	262	98	1481	1958	73554	423	225956	24272	3613	18464	13143	2603	3236	398069
S010	29419	264	76	1523	1971	74406	411	228209	25062	3825	18653	13708	2674	3345	403632
S013	29632	258	80	1573	2012	74663	445	230121	25154	3826	18893	13505	2736	3410	406396
S014	29420	257	88	1507	2001	73859	408	228626	24482	3699	18641	13308	2701	3295	402387
S015	29223	269	80	1569	2026	73911	416	229973	24422	3679	18996	13873	2789	3372	404692
S016	30671	268	81	1563	2089	77776	438	236379	25990	4032	19625	14243	2800	3428	419481
S017	29449	286	92	1523	2045	75658	408	230784	24960	3835	19060	13691	2652	3408	407941
S018	29301	268	85	1546	2040	73888	407	233190	24987	3850	18715	13458	2667	3186	407681
S019	29030	272	86	1522	2002	73290	407	231057	24897	3832	18642	13341	2693	3218	404380
S020	28073	261	86	1498	1942	70433	390	228803	24026	3571	17929	12782	2508	3135	395526
S021	29184	253	92	1564	2009	72587	403	237232	24587	3669	18276	13328	2696	3325	409301
S022	31883	271	95	1660	2199	79792	445	249841	27140	4144	20217	14432	2853	3500	438568
S023	32021	286	97	1666	2236	80230	446	249988	27136	4197	20381	14619	2882	3494	439771
S024	30741	274	82	1630	2170	77736	440	244363	26168	4092	19550	14202	2825	3472	427833
S026	24708	203	74	1325	1659	62226	325	195529	21130	3285	15785	11527	2270	2766	342898
S027	24990	229	71	1324	1692	63654	334	207223	21369	3161	16100	11451	2245	2787	356704
S028	26091	230	83	1421	1801	65580	341	206468	22012	3361	16677	11960	2392	2877	361363
S029	27076	236	85	1461	1843	67635	385	219217	22600	3449	17167	12438	2474	2993	379141
S030	26462	243	77	1442	1833	65703	350	211766	22046	3443	16912	11965	2316	2880	367510
S031	34346	312	111	1885	2382	85150	488	267632	28633	4426	21908	16448	3305	4046	471170
S032	25884	246	77	1394	1767	63865	384	195057	21678	3412	16429	11851	2389	2950	347461
S033	27566	247	74	1457	1870	69876	374	216435	23633	3511	17666	12573	2522	3089	380977
S035	27480	232	74	1486	1906	69801	384	215151	23414	3523	17640	12631	2492	3091	379383
S036	26392	233	74	1422	1809	66619	369	202058	22705	3450	16877	12236	2470	2989	359776
S037	26145	230	73	1398	1772	66647	371	198528	22595	3469	16998	11978	2417	2916	355612
S038	26204	225	78	1416	1795	66286	376	200377	22519	3470	16875	12232	2487	3001	357420
S039	25494	221	77	1355	1726	64333	357	201557	21702	3284	16211	11654	2307	2798	353150
S040	28831	236	91	1468	1965	73635	417	227260	24655	3618	18433	13161	2647	3238	399745
S041	29052	254	88	1556	2014	73921	413	233038	25088	3707	18536	13335	2696	3312	407097
S042	25509	220	81	1364	1728	64520	365	195185	21972	3415	16497	11590	2354	2943	347817
S043	25755	220	77	1379	1819	65274	384	206999	21993	3395	16383	11636	2325	2875	360584
S044	24610	223	76	1355	1678	62086	336	192447	21210	3267	15675	11282	2247	2797	339365
S045	25848	222	79	1395	1806	65236	359	203188	22347	3374	16248	11760	2404	2921	357268
S046	26409	234	71	1363	1788	66049	378	211283	22565	3332	16822	11999	2394	2942	367701
S047	26481	239	72	1377	1764	67146	376	212690	22728	3353	17017	12123	2435	3000	370879
S048	25856	242	75	1386	1770	65320	370	209442	21819	3344	16305	11764	2386	2926	363074
S049	27884	240	79	1486	1945	71258	393	223511	23775	3594	17733	12746	2543	3127	390390
S050	21130	208	59	1113	1506	54043	282	169765	17913	2730	13557	9642	1944	2475	296420
S051	25028	219	82	1322	1691	62528	366	191354	20932	3169	16098	11934	2376	3021	340200
S052	22495	202	64	1155	1560	56997	303	179429	18821	2736	14362	10304	2041	2497	313035
S053	21547	181	63	1134	1489	54831	313	173391	17770	2773	13681	9881	1936	2428	301489
S054	22848	202	64	1246	1573	56671	311	178111	19202	2880	14658	10442	2108	2601	312986
S055	26813	239	86	1365	1878	66960	369	215171	22830	3487	17280	12310	2441	3019	374338
S056	27325	237	67	1466	1854	68904	383	223217	23061	3499	17190	12436	2446	3108	385281
S057	25629	237	75	1367	1748	65015	366	196355	21666	3133	16602	11935	2378	2976	349563
S058	20889	174	64	1084	1399	51780	267	165937	17788	2625	13404	9577	1894	2356	289300
S059	36199	307	100	1894	2318	90225	494	276700	30297	4625	23167	16379	3262	3984	490051
S060	15920	139	38	845	1078	41036	237	132060	13412	1918	10151	7353	1376	1699	227303
S061	18306	168	56	997	1216	45518	257	138012	15479	2279	11691	8335	1665	2067	246102
S062	19213	162	61	1035	1302	48987	285	160540	16270	2369	12265	8932	1828	2237	275542
S063	18456	160	50	990	1203	45639	237	143294	15446	2299	11687	8287	1647	1980	251431
S064	19641	161	51	958	1174	50778	279	164391	16714	2462	12876	8148	1423	1722	280836
S065	19767	172	51	1072	1340	49415	263	161604	16569	2468	12569	9252	1853	2263	278712
S066	18464	157	56	987	1275	47224	269	150345	15567	2349	11832	8453	1541	2061	260632
S067	25745	237	68	1382	1742	65117	363	209647	21946	3310	16433	11979	2403	2977	363428
S068	26453	244	75	1406	1854	67048	373	210237	22189	3392	17083	12242	2493	3141	368320
S069	21675	183	60	1150	1508	54840	279	177478	18118	2756	13957	9949	1993	2461	306474
S070	22248	204	65	1183	1483	56759	291	185053	18845	2732	14390	9960	1952	2351	317591
S071	20943	199	60	1122	1431	52820	270	173774	17955	2598	13468	9563	1949	2365	298586
S072	21386	192	59	1152	1476	53179	294	174625	18017	2649	13604	9778	1956	2378	300812
S073	18819	165	54	1007	1237	48721	253	158993	16155	2311	12300	8082	1526	1860	271541
S074	21215	185	60	1156	1454	52765	289	173173	17889	2593	13510	9682	1950	2379	298368
S075	21829	199	62	1142	1479	55935	302	178854	18791	2782	14059	10189	2030	2417	310139
S076	27781	209	82	1405	1928	72149	402	219111	23412	3447	17980	12857	2602	3273	386723
S077	27330	247	84	1447	1837	71313	391	206092	22721	3445	18251	12591	2569	3202	371616
S078	25174	212	73	1263	1728	67496	393	193705	21371	3084	16823	11677	2302	2944	348319
S079	25768	227	84	1305	1764	67867	392	195237	21591	3199	16938	12186	2394	3062	352092
S080	25287	219	76	1251	1801	67708	381	193241	21746	3193	17098	12180	2378	3040	349679
S081	28650	248	86	1514	1959	73569	411	226040	24217	3746	18453	13481	2663	3276	398401
S082	29460	244	86	1526	1962	75084	457	228732	24627	3749	18946	13326	2612	3221	404117
S083	28858	252	84	1507	1964	73157	391	219060	24305	3727	18665	13407	2600	3235	391304
S084	27479	251	79	1409	1855	71656	389	209736	23666	3514	17955	12674	2389	3038	376173
S085	29360	268	85	1535	2004	75823	418	232084	25123	3715	18927	13664	2643	3297	409041
S086	27120	240	71	1444	1844	71365	391	213217	23001	3462	17941	12883	2562	3157	378784
S087	28713	240	87	1529	2011	74208	399	225061	24585	3547	18670	13476	2641	3285	398537
S088	29036	262	81	1486	1996	73212	401	227408	24345	3625	18417	13614	2725	3328	400026
S089	29795	271	77	1533	2007	75022	410	232128	25288	3730	18979	13708	2700	3330	409073
S090	29871	257	81	1536	2065	76165	438	231308	25372	3788	19502	13956	2687	3378	410499
S091	29252	261	84	1492	1902	74123	413	226060	24813	3733	19139	13617	2635	3263	400885
S092	30009	239	97	1582	2022	77322	441	236348	25620	3810	19735	14229	2731	3470	417744
S093	30659	263	96	1553	2125	78811	445	246013	26236	3833	20002	14554	2843	3551	431088
S094	28181	233	70	1431	1915	73304	423	224295	24342	3554	18518	12626	2219	2888	394089
S095	29109	262	90	1578	1995	74944	432	227463	24586	3837	19004	13611	2729	3380	403115
S096	28662	263	82	1531	1975	75010	428	224372	24368	3729	18934	13474	2714	3429	399063
S097	28569	252	87	1518	1985	74456	438	225429	24626	3770	18974	13672	2701	3409	399980
S098	28355	225	91	1519	1928	73743	430	225089	24034	3734	18623	13393	2719	3321	397295
S099	28222	247	89	1449	1983	73540	428	227200	23916	3579	18586	13502	2633	3300	398760
S100	26142	209	76	1399	1862	69564	368	212206	22281	3221	17243	12441	2494	3125	372710
S101	23422	199	62	1213	1700	60984	341	179785	19921	3030	15372	11151	2256	2845	322368
S102	26580	237	88	1411	1878	68622	393	206811	22546	3458	17547	12344	2462	3103	367559
S103	25325	227	74	1277	1787	64917	380	198244	21600	3333	16418	11627	2328	2873	350487
S104	27835	240	76	1495	1910	71243	425	213545	23939	3674	18194	13203	2569	3303	381721
S105	27293	250	76	1485	1920	69807	411	209268	23579	3648	18003	12935	2628	3223	374616
S106	38993	335	118	2126	2617	97395	561	296186	33193	5052	24927	18326	3685	4500	528138
S107	33545	270	94	1805	2343	85197	494	250563	28181	4312	21665	15771	3194	3909	451441
S108	40538	341	116	2158	2762	104284	579	314775	34433	5119	26356	18924	3901	4680	559090
S109	18350	172	61	1007	1279	45733	256	149400	15320	2334	11853	8397	1736	2159	258118
S110	24058	196	78	1263	1633	60467	353	188769	19997	2906	15290	11070	2189	2732	331078
S111	28305	258	72	1466	1955	71402	392	216033	23527	3491	18071	13191	2573	3257	384094
S112	26421	250	78	1438	1894	68233	400	210981	22455	3521	17228	12570	2513	3148	371225
SHEN5003	30165	246	90	1617	2083	74177	450	223953	25076	3881	19130	14180	2820	3510	401469
TIE7922	17539	171	48	933	1274	44082	245	132729	15085	2169	11152	8312	1656	2069	237523
U8112	15349	150	43	796	1132	38577	241	112832	13007	2099	9856	7383	1486	1836	204838
YE478	24683	212	74	1315	1761	62031	357	184314	20746	3198	15901	11970	2359	2944	331945
YE8001	23992	198	61	1253	1693	59085	330	182532	19957	3122	15126	11330	2242	2800	323788
YU87-1	28082	228	90	1460	1984	69689	395	211254	23237	3540	18017	13325	2695	3370	377456
ZHENG58	27961	238	78	1486	1964	70817	401	218102	24163	3671	17948	13498	2681	3344	386437
ZONG3	27072	245	84	1456	1973	71081	410	213419	22665	3476	17797	13376	2697	3383	379221
HUANGC	27245	245	77	1447	1889	69909	402	202150	22954	3399	17741	13080	2575	3209	366399
HZS	29110	267	87	1606	2013	75890	451	229825	24861	3761	19244	14161	2765	3494	407632
JI853	28798	267	74	1592	1984	73538	440	219414	24159	3720	18817	13967	2782	3507	393147
K10	27064	217	89	1365	1895	67937	373	204612	22479	3390	17243	12900	2593	3239	365489
MO17	30507	278	87	1627	2132	76742	432	235702	25822	3946	19571	14422	2838	3501	417700
QI319	28582	247	98	1496	2027	72733	401	218968	24030	3587	18553	13460	2753	3417	390447
		0

## Sheet: Supplementary table 4. Populati
Supplementary table 4. Population structure analysis
SampleID	Iodent	SS	NSS1	NSS2	Reid	TSPT	Lanca
S001	1	0	0	0	0	0	0
S002	0.941187	0	0.058813	0	0	0	0
S003	0.494536	0.00292	0.410414	0.037756	0.054374	0	0
S004	0	0	0.143395	0.20954	0.177327	0	0.469738
S005	0	0	0.510327	0	0	0.489673	0
S006	0	0.172651	0.385603	0.095995	0.113322	0.232428	0
S007	1	0	0	0	0	0	0
S008	1	0	0	0	0	0	0
S009	1	0	0	0	0	0	0
S010	1	0	0	0	0	0	0
S013	1	0	0	0	0	0	0
S014	1	0	0	0	0	0	0
S015	0	0	0.634238	0	0	0.365761	0
S016	0	0	0.625285	0	0	0.374715	0
S017	0	0	0.799244	0	0.200756	0	0
S018	0	0	1	0	0	0	0
S019	0	0	1	0	0	0	0
S020	0	0.186254	0.813745	0	0	0	0
S021	0	0.220062	0.779938	0	0	0	0
S022	0	0	1	0	0	0	0
S023	0	0	1	0	0	0	0
S024	0	0	0.918164	0	0.081836	0	0
S026	0	0.65753	0.34247	0	0	0	0
S027	0	0.392202	0.393491	0	0.214307	0	0
S028	0	0.426152	0.573847	0	0	0	0
S029	0	0.511933	0.488067	0	0	0	0
S030	0	0.49861	0.50139	0	0	0	0
S031	0.178005	0.362488	0.459507	0	0	0	0
S032	0	0.383494	0.412915	0	0.203591	0	0
S033	0	0	0	1	0	0	0
S035	0	0	0	1	0	0	0
S036	0	0	0	1	0	0	0
S037	0	0	0	1	0	0	0
S038	0	0	0	1	0	0	0
S039	0	0	0	1	0	0	0
S040	0	0	0	0.854464	0.145536	0	0
S041	0	0	0	1	0	0	0
S042	0	0	0	1	0	0	0
S043	0	0.158497	0.004837	0.836666	0	0	0
S044	0	0	0	1	0	0	0
S045	0	0.129885	0	0.870114	0	0	0
S046	0	0.000359	0	0.99964	0	0	0
S047	0	0	0	1	0	0	0
S048	0	0.009084	0	0.990916	0	0	0
S049	0	0	0	0.863827	0.136173	0	0
S050	0	0.096283	0.0435	0	0.860217	0	0
S051	0	0	0	0	1	0	0
S052	0	0.441415	0	0	0.558585	0	0
S053	0.071593	0.326248	0	0	0.602159	0	0
S054	0	0.656392	0.125263	0.006648	0.117797	0.0939	0
S055	0	0.523722	0.253815	0	0.222463	0	0
S056	0	0.517726	0.374911	0.107363	0	0	0
S057	0	0.94977	0	0	0.05023	0	0
S058	0.105298	0.894702	0	0	0	0	0
S059	0.101267	0.63352	0	0.265213	0	0	0
S060	0	0.543375	0	0.091245	0.365379	0	0
S061	0	1	0	0	0	0	0
S062	0	1	0	0	0	0	0
S063	0	1	0	0	0	0	0
S064	0	1	0	0	0	0	0
S065	0	1	0	0	0	0	0
S066	0	0.444632	0	0.064213	0.491062	9.3e-05	0
S067	0	0.460561	0.202021	0	0.121563	0.215854	0
S068	0	0.565664	0.062774	0	0.198838	0.172724	0
S069	0	0.553354	0	0	0.446645	0	0
S070	0	0.9397	0	0	0.060299	0	0
S071	0	1	0	0	0	0	0
S072	0	1	0	0	0	0	0
S073	0	1	0	0	0	0	0
S074	0	1	0	0	0	0	0
S075	0	0.703242	0	0	0.139615	0.157143	0
S076	0.01731	0.047158	0.052863	0	0.556117	0.212167	0.114385
S077	0	0.037831	0	0	0.394626	0.31752	0.250023
S078	0.005239	0.0001	0	0	0.806337	0.188323	0
S079	0	0.015971	0	0	0.768255	0.215774	0
S080	0	0.009471	0	0	0.746174	0.244354	0
S081	0.703754	0	0	0	0	0	0.296245
S082	0.531422	0.034827	0	0	0	0	0.43375
S083	0	0	0	0.030661	0.202066	0	0.767273
S084	0	0	0	0	0	0	1
S085	0	0	0	0	0	0	1
S086	0	0	0	0	0	0	1
S087	0.441979	0	0	0	0	0	0.558021
S088	0.772472	0	0	0	0	0	0.227528
S089	1	0	0	0	0	0	0
S090	0	0	0	0	0	1	0
S091	0	0	0	0	0	1	0
S092	0	0	0	0	0	1	0
S093	0	0	0	0	0	1	0
S094	0	0	0.260061	0	0	0.739939	0
S095	0	0	0	0	0	1	0
S096	0	0	0	0	0	1	0
S097	0	0	0	0	0	1	0
S098	0	0	0	0	0	1	0
S099	0	0	0.00017	0.051235	0.281489	0.667106	0
S100	0	0	0	0.177028	0.674733	0.14824	0
S101	0	0.043843	0	0	0.956157	0	0
S102	0	0	0	0	1	0	0
S103	0	0.127923	0.102748	0.037805	0.731524	0	0
S104	0	0	0	0	0.784734	0.215265	0
S105	0	0	0	0	1	0	0
S106	0	0.393342	0.011949	0	0.594709	0	0
S107	0	0.180269	0.047104	0	0.544548	0.228079	0
S108	0	0.28382	0.395029	0	0.178394	0.142757	0
S109	0	0.760684	0	0	0.239315	0	0
S110	0	0.613292	0	0	0.367161	0	0.019547
S111	0	0.178577	0	0	0.297768	0	0.523655
S112	0	0	0	0	0.632391	0.367609	0
ZHENG58	0	0	0	0	1	0	0
SHEN5003	0	0	0	0	1	0	0
U8112	0	0	0	0	1	0	0
K10	0.012157	0.05474	0.078497	0	0.580473	0.156375	0.117758
TIE7922	0	0.177664	0	0	0.822336	0	0
YE478	0	0	0	0	1	0	0
HZS	0	0	0	0	0	1	0
HUANGC	0	0	0	0	0.99999	9e-06	0
QI319	0	0	0.00084	0	0.999159	0	0
JI853	0	0.092807	0	0	0	0.907193	0
MO17	0	0	0	0	0	0	1
ZONG3	0.034457	0.04103	0	0.130593	0.26344	0.276297	0.254183
YE8001	0	0	0	0	1	0	0
YU87-1	0	0.001868	0	0	0.998093	3.9e-05	0

## Sheet: Supplementary table 5. Pairwise
Supplementary table 5.Pairwise IBD statistics.
Sample1	Sample2	IBD_Count	Total_IBD_Length(Mb)
S001	S007	257	196.75
S001	S013	249	218.35
S001	S008	332	283.88
S001	S009	279	212.13
S001	S010	318	304.67
S001	S002	275	242.78
S001	S014	237	181.91
S001	S005	6	1.9
S001	S003	41	21.75
S001	S016	8	2.62
S001	S022	7	1.06
S001	S047	4	1.11
S001	S046	4	1.3
S001	S053	6	3.13
S001	S049	7	1.37
S001	S059	5	1.25
S001	S088	207	155.3
S001	S089	289	479.66
S001	S087	65	29.98
S001	S081	211	175.19
S001	S082	69	33.3
S001	S102	3	1.15
S002	S008	308	285.89
S002	S010	303	286.69
S002	S009	259	170.13
S002	S007	288	480.46
S002	S003	97	54.48
S002	S014	216	146.91
S002	S013	50	24.51
S001	MO17	11	4.11
S002	S005	5	1.68
S002	S022	22	6.1
S002	S024	16	5.33
S002	S017	11	3.42
S002	S023	20	7.03
S002	S046	10	3.51
S002	S033	4	1.99
S002	S047	13	3.36
S002	S031	13	3.58
S002	S040	4	2.3
S002	S056	8	2.72
S002	S089	100	58.85
S002	S088	37	14.57
S003	S008	107	61.18
S003	S007	79	39.56
S003	S005	12	4.52
S002	S102	4	1.28
S003	S014	48	21.22
S003	S022	72	43.8
S003	S017	19	8.47
S003	S019	23	10.51
S003	S015	15	3.74
S003	S016	22	9.95
S003	S023	70	32.85
S003	S013	24	15.72
S003	S020	20	10.95
S003	S010	23	8.33
S003	S024	56	23.5
S003	S030	6	1.63
S003	S032	11	3.98
S003	S056	5	3.11
S003	S041	7	1.99
S003	S040	5	1.24
S003	S047	3	1.53
S003	S050	2	1.28
S003	S088	21	6.52
S003	S089	99	61.12
S003	S087	10	3.71
S003	S081	10	2.5
S003	S082	4	1.29
S004	S014	19	5.53
S003	K10	4	1.13
S003	HUANGC	4	1.01
S004	S022	18	6
S004	S024	27	11.8
S004	S026	7	1.85
S004	S017	5	1.63
S004	S038	9	3.62
S004	S040	20	6.77
S004	S051	9	4.06
S004	S023	18	5.5
S004	S043	5	1.67
S004	S042	7	1.83
S004	S048	12	4.15
S004	S050	5	2.9
S004	S084	66	26.47
S004	S082	43	23.25
S004	S085	57	26.94
S004	S055	8	1.79
S004	S086	27	10.96
S004	S083	65	28.54
S004	S111	22	8.76
S004	S088	6	2.55
S004	K10	5	1.36
S004	S106	3	1.3
S004	S108	7	1.95
S004	ZHENG58	8	2.21
S004	MO17	128	75.07
S004	S103	7	2.19
S005	S006	23	10.68
S005	S018	81	45.66
S005	S023	170	141.21
S005	S020	55	28.68
S005	S019	66	39.91
S005	S022	162	112.27
S005	S029	9	2.94
S005	S015	164	81.14
S005	S017	20	11.46
S005	S016	11	4.14
S005	S024	62	29.41
S005	S028	6	1.38
S005	S009	9	3.17
S005	S030	8	3.47
S005	S049	8	1.2
S005	S085	4	1.17
S005	S092	18	8.68
S005	S093	45	18.49
S005	S086	10	3.45
S005	S108	20	4.61
S005	S089	5	1.05
S005	S094	16	6.58
S005	S095	46	21.34
S005	S096	41	15.88
S005	S107	8	3.13
S005	JI853	34	17.98
S005	HZS	106	69.73
S005	S097	14	5.92
S005	S112	13	4.56
S005	HUANGC	13	7.77
S006	S020	34	16.28
S006	S019	61	31.65
S006	S018	47	24.12
S006	S017	27	9.61
S005	K10	8	2.44
S006	S013	10	4.08
S006	S022	14	5.24
S006	S030	22	8.73
S006	S009	9	3.94
S006	S029	19	7.6
S006	S028	21	12.69
S006	S023	26	10.31
S006	S032	6	2.11
S006	S027	10	3.45
S006	S041	3	2.38
S006	S055	9	5.34
S006	S049	10	4.79
S006	S047	6	2.09
S006	S056	17	6.75
S006	S054	6	2.03
S006	S064	5	1.14
S006	S098	8	3.03
S006	S085	19	6.59
S006	S108	18	5.56
S006	S092	28	13.05
S007	S010	166	1067.75
S007	S009	256	594.26
S007	S014	287	273.93
S007	S013	323	481.01
S007	S008	341	383.89
S006	S112	21	11.32
S006	U8112	8	7.39
S007	S031	7	2.34
S007	S023	6	2.45
S007	S049	2	1.98
S007	S087	10	3.35
S007	S081	73	37.74
S007	S059	5	1.12
S007	S082	41	18.4
S007	S085	6	2.51
S007	S088	41	18.49
S007	S089	158	95.33
S007	S095	4	1.3
S008	S010	149	1227.72
S008	S014	350	513.28
S008	S009	194	718.65
S008	S013	219	133.64
S008	S031	54	12.93
S008	S024	11	1.89
S008	S022	12	2.31
S008	S028	3	1.09
S008	S059	7	1.63
S008	S053	6	1.53
S008	S089	321	535.57
S008	S087	42	17.47
S008	S088	252	175.08
S008	S081	68	33.43
S008	S084	7	2.06
S009	S010	175	893.43
S009	S014	294	227.25
S009	S013	206	124.85
S009	S015	8	1.23
S008	MO17	6	1.42
S009	S023	7	1.64
S009	S050	7	2.4
S009	S031	12	2.92
S009	S046	8	1.18
S009	S049	11	1.99
S009	S041	6	1.57
S009	S059	12	3.33
S009	S040	8	3.05
S009	S053	10	3.78
S009	S089	76	38.64
S009	S088	34	12.06
S009	S087	7	1.1
S009	S081	60	28.59
S009	S083	19	5.26
S009	S085	18	4.53
S010	S014	310	336.33
S010	S013	306	212.51
S010	S022	4	1.04
S010	S019	3	1.08
S010	S031	18	3.1
S010	S015	4	1.01
S010	S040	15	4.01
S010	S047	9	3.95
S010	S050	9	2.24
S010	S049	3	1.07
S010	S046	7	1.41
S010	S059	12	3.77
S010	S089	309	494.06
S010	S088	161	103.54
S010	S087	30	16.7
S010	S082	61	29.29
S010	S085	9	1.73
S010	S081	134	77.94
S013	S014	265	207.83
S013	S015	4	1.01
S013	S017	6	1.48
S013	S018	5	1.5
S013	S047	28	10.36
S013	S046	15	4.56
S013	S049	6	1.46
S013	S031	17	4.63
S013	S022	7	1.6
S013	S041	9	2.7
S013	S059	13	4.44
S013	S087	10	4.83
S013	S089	259	232.7
S013	S082	251	188.66
S013	S081	125	79.55
S013	S088	50	28.15
S013	S083	23	9.94
S013	S085	18	6.2
S013	S084	31	13.66
S013	S110	4	1.13
S014	S031	20	4.87
S014	S020	7	1.59
S014	S024	10	2.15
S014	S033	8	3.76
S014	S047	13	3.71
S014	S050	8	2.16
S014	S040	10	3.02
S014	S052	5	1.67
S014	S089	200	139.01
S014	S088	45	21.8
S014	S082	128	68.51
S014	S083	11	3.64
S014	S081	23	9.91
S015	S018	130	63.07
S015	S017	63	29.46
S015	S016	35	11.73
S014	S108	5	1.05
S014	S111	5	1.05
S015	S019	88	41
S015	S021	252	139.81
S015	S020	78	33.55
S015	S022	239	152.64
S015	S023	228	134.82
S015	S030	7	1.97
S015	S024	159	64.86
S015	S028	9	3.34
S015	S031	19	4.38
S015	S027	5	1.67
S015	S032	21	7.66
S015	S076	12	3.39
S015	S077	11	3.2
S015	S094	11	3.54
S015	S097	15	4.49
S015	S092	8	1.36
S015	S100	6	1.56
S015	S096	18	4.53
S015	S108	34	9.54
S015	K10	8	1.84
S016	S019	80	31.55
S016	S031	65	22.55
S016	S018	73	35.99
S016	S022	317	267.98
S016	S023	278	257.91
S016	S024	136	65.54
S016	S020	30	11.41
S016	S021	30	12.83
S015	JI853	146	91.23
S016	S028	19	7.69
S016	S017	90	55.32
S016	S032	34	18.25
S016	S030	13	2.93
S016	S027	9	1.65
S016	S050	4	1.39
S016	S047	4	1.44
S016	S056	12	3.14
S016	S097	34	14.16
S016	S088	5	1.15
S016	S092	15	4.49
S016	S094	152	108.08
S017	S023	223	660.02
S017	S022	268	588.48
S017	S018	123	69.17
S017	S026	23	8.53
S017	S024	176	101.9
S017	S019	154	112.31
S017	S021	62	25.29
S017	S020	31	20.24
S016	S104	11	4.27
S017	S027	14	3.74
S017	S029	14	5.97
S017	S032	82	49.39
S017	S028	124	64.95
S017	S046	4	1.11
S017	S030	31	10.51
S017	S031	16	4.04
S017	S050	7	2.82
S017	S056	6	3.12
S017	S033	5	1.08
S017	S047	6	3.23
S017	S086	3	1.44
S017	S087	8	2.24
S017	S089	11	3.57
S017	S108	15	6.28
S018	S021	357	327.04
S018	S024	333	275.11
S018	S030	302	360.71
S018	S029	333	371.93
S018	S031	60	24.42
S018	S028	191	142.77
S018	S020	115	1116.38
S018	S027	186	137.74
S018	S022	93	1314.27
S018	S047	18	5.17
S018	S046	14	4.29
S018	S023	102	1148.25
S018	S048	4	1.4
S018	S036	7	1.8
S017	YU87-1	8	3.04
S018	S032	17	9.13
S018	S019	40	1937.68
S018	S055	43	18.81
S018	S056	56	20.78
S018	S067	8	3.64
S018	S108	48	13.8
S019	S030	327	413.08
S019	S028	216	168.43
S019	S020	146	992.42
S019	S027	185	146.75
S019	S029	340	402.62
S019	S021	286	199.56
S019	S024	287	248.94
S019	S031	52	13.38
S019	S023	100	1249.78
S019	S022	92	1316.29
S019	S033	15	3.74
S019	S026	36	19.23
S019	S056	48	19.21
S019	S046	11	4.86
S019	S047	25	8.59
S019	S108	44	15.62
S020	S021	268	190.29
S020	S027	115	73.99
S020	S028	135	98.83
S020	S029	326	409.6
S020	S023	312	359.34
S020	S022	341	383.61
S020	S024	192	132.9
S020	S056	130	69.43
S020	S030	170	123.89
S020	S047	23	11.09
S020	S031	81	29.34
S020	S046	24	7.95
S020	S045	12	4.2
S020	S055	58	26.79
S020	S033	32	10.97
S020	S032	36	15.5
S020	S048	10	4.59
S020	S035	9	1.89
S020	S039	3	1.61
S020	S038	10	3.9
S020	S063	8	3.55
S020	S108	80	33.02
S021	S022	325	655.93
S021	S023	316	533.48
S021	S024	383	389.72
S021	S028	137	61.16
S021	S032	44	18.36
S021	S029	211	139.29
S021	S031	222	86.61
S021	S047	25	6.74
S021	S046	29	9.72
S021	S049	8	1.49
S021	S026	36	16.45
S021	S030	107	42.15
S021	S054	10	3.99
S021	S027	7	1.59
S021	S045	9	2.22
S021	S055	47	14.74
S021	S048	12	3.32
S021	S059	9	2.5
S021	S056	116	53.45
S021	S058	12	3.28
S021	S071	22	8.41
S021	S073	13	6.19
S021	S074	14	4.28
S021	S072	10	3.91
S021	S062	7	1.83
S021	S110	7	1.63
S021	S106	13	3.1
S021	S108	57	17.37
S022	S028	242	182.12
S022	S026	83	40.84
S022	S024	73	1673.75
S022	S029	117	71.12
S022	S032	95	50.15
S022	S031	162	61.89
S022	S030	127	63.38
S022	S027	36	15.79
S022	S046	7	2.3
S022	S047	6	1.75
S022	S023	15	2117.37
S022	S055	6	1.44
S022	S056	19	6.34
S022	S054	6	1.49
S022	S108	57	18.86
S022	S088	6	1.96
S022	S094	97	46.19
S023	S028	260	187.03
S023	S031	158	61.37
S023	S029	125	75.78
S023	S026	84	46.37
S023	S027	37	14.64
S023	S030	114	57.48
S023	S032	83	51.47
S023	S024	87	1653.42
S023	S056	24	8.5
S023	S046	6	1.45
S023	S081	2	1.09
S023	S088	6	1.28
S023	S084	6	1.46
S023	S094	76	37.43
S024	S031	97	33.68
S024	S027	16	5.65
S024	S029	37	17.66
S024	S030	33	12.74
S024	S028	65	29.14
S024	S033	8	3.97
S023	S108	31	11.56
S024	S032	18	5.26
S024	S056	26	9.84
S024	S047	7	2.58
S024	S088	11	2.9
S024	S108	31	11.13
S026	S027	43	27.3
S026	S031	18	5.75
S026	S030	13	4.17
S024	QI319	6	1.24
S026	S063	82	65.04
S026	S052	31	17.51
S026	S062	37	17.62
S026	S058	135	137.36
S026	S032	82	41.28
S026	S059	22	9.71
S026	S064	102	75.31
S026	S061	26	11.62
S026	S067	79	44.76
S026	S071	271	496.42
S026	S073	257	377.44
S026	S074	267	402.42
S026	S072	279	360.21
S026	S075	17	8.32
S026	S070	142	100.74
S026	S065	47	27.72
S026	S066	4	1.28
S026	S106	53	23.53
S027	S028	118	79.68
S026	S110	16	6.77
S027	S029	58	30.31
S027	S030	65	39.24
S027	S051	28	14.08
S027	S056	63	38.5
S027	S047	12	3.23
S027	S052	53	42.12
S027	S031	27	8.51
S027	S059	6	1.35
S027	S050	30	18.34
S027	S033	8	2.27
S027	S053	123	89.11
S027	S064	11	5.2
S027	S070	16	7.26
S027	S083	5	1.11
S027	S108	20	7.83
S027	S103	64	33.39
S027	S105	3	2.21
S028	S056	77	37.56
S028	S030	311	551.02
S028	S029	305	277.92
S028	S031	165	75.73
S028	S046	4	1.73
S028	S047	18	6.4
S028	S059	18	5.29
S028	S048	7	2.02
S028	S050	3	1.23
S028	S049	12	5.29
S028	S035	4	1.46
S028	S032	13	6.85
S028	S033	3	1.49
S028	S054	27	11.63
S028	S058	38	25.98
S028	S067	17	6.57
S028	S088	6	1.77
S028	S065	34	18.05
S028	S074	45	32.93
S028	S072	52	33.6
S028	S075	3	1.07
S028	S071	38	22.58
S028	S108	68	29.39
S029	S056	105	58.62
S029	S030	291	283.2
S029	S055	24	11.55
S029	S031	129	57.73
S029	S049	11	2.63
S029	S045	20	7.76
S029	S046	20	7.49
S029	S048	43	23.92
S029	S047	32	10.8
S029	S057	37	18.69
S029	S058	11	6
S029	S036	10	3.95
S029	S039	21	10.01
S029	S041	8	3.02
S029	S044	11	3.82
S029	S065	66	37.36
S029	S054	16	9.66
S029	S060	15	9.04
S029	S059	29	10.23
S029	S064	43	23.35
S029	S073	125	96.56
S029	S072	136	89.51
S029	S074	140	120.01
S029	S061	21	9.22
S029	S071	70	42.19
S029	S063	31	14.47
S029	S062	65	36.39
S029	S075	20	8.73
S029	S066	8	4.06
S029	S108	70	27.27
S029	S110	7	3.14
S029	S106	8	3.42
S029	S109	20	9.64
S030	S031	81	32.3
S030	S046	8	3.33
S030	S048	6	2.37
S030	S057	33	17.48
S030	S045	7	2.53
S030	S049	6	1.15
S030	S059	87	39.34
S030	S055	67	37.87
S030	S058	38	22.24
S030	S064	164	165.64
S030	S032	5	2.52
S030	S072	82	49.15
S030	S074	76	52.56
S030	S065	113	88.02
S030	S063	83	60.39
S030	S067	16	7.27
S030	S068	42	17.9
S030	S108	29	9.49
S031	S056	50	19.39
S031	S047	36	9.78
S031	S045	35	12.27
S031	S046	22	5.27
S031	S059	32	8.82
S031	S049	27	5.98
S031	S043	24	5.33
S031	S054	43	18.15
S031	S087	16	3.94
S031	S089	33	11.72
S031	S070	14	4.03
S031	S108	13	3.25
S032	S060	9	8.64
S032	S061	58	41.15
S032	S043	16	10
S032	S054	6	3.43
S032	S038	8	2.91
S032	S057	7	3.32
S032	S058	10	3.69
S032	S042	11	4.12
S032	S053	10	5.96
S032	S063	13	6.07
S032	S047	6	1.99
S032	S067	56	27.57
S032	S070	8	3.24
S032	S066	9	4.97
S032	S109	58	40.01
S032	K10	7	2.16
S032	S106	62	27.67
S032	S107	7	1.95
S032	S110	38	14.96
S033	S042	289	449.91
S033	S040	308	440.42
S033	S046	339	373.23
S033	S044	308	299.87
S033	S039	83	1493.2
S033	S055	8	1.74
S033	S043	278	302.96
S033	S061	5	2.99
S033	S041	218	159.69
S033	S049	193	133.37
S033	S047	307	307.6
S033	S048	220	157.44
S033	S038	127	1069.91
S033	S037	57	1528.81
S033	S035	57	1599.3
S033	S036	53	1612.23
S033	S066	4	1.64
S033	S103	4	1.78
S035	S036	45	1640.4
S033	S102	5	2.04
S035	S044	277	284.83
S035	S046	325	319.23
S035	S042	263	650.7
S035	S041	256	206.19
S035	S040	249	203.95
S035	S043	328	386.21
S035	S063	18	8.88
S035	S060	10	5.4
S035	S065	22	9.43
S035	S061	16	7.74
S035	S037	44	1702.13
S035	S038	42	1773.43
S035	S049	326	387.35
S035	S047	294	266.86
S035	S048	344	401.55
S035	S064	12	4.54
S035	S059	63	30.63
S035	S039	153	1048.21
S035	S056	11	3.09
S035	S045	178	122.6
S036	S040	134	78.39
S036	S042	315	551.95
S036	S041	217	154.19
S036	S043	323	419.75
S035	S110	4	1.25
S036	S044	123	1219.57
S036	S039	148	1131.88
S036	S038	33	1880.25
S036	S037	36	1884.8
S036	S048	266	229.09
S036	S066	4	2.29
S036	S061	42	28.79
S036	S060	8	5.83
S036	S065	10	6.42
S036	S063	23	13.9
S036	S045	230	220.76
S036	S059	15	4.68
S036	S047	81	43.63
S036	S046	89	52.44
S036	S049	134	78.75
S036	S058	7	2.71
S036	S071	5	2.69
S036	S103	4	1.49
S036	S075	7	2.7
S037	S044	216	789.56
S037	S042	143	966.08
S037	S046	75	51.96
S037	S039	94	1224.6
S037	S043	248	229.67
S037	S049	125	75.59
S037	S041	101	57.33
S037	S040	71	44.99
S037	S045	169	166.84
S037	S038	29	1844.78
S037	S062	8	4.51
S037	S060	15	7.23
S037	S061	57	43.14
S037	S048	124	78.58
S037	S063	35	27.7
S037	S065	10	3.95
S037	S054	3	1.44
S037	S059	10	3.04
S037	S074	3	1.03
S038	S039	65	1619.89
S038	S042	146	951.59
S038	S044	114	1085.79
S038	S041	148	93.12
S038	S043	328	470.27
S037	TIE7922	18	18.22
S037	U8112	19	17.17
S038	S048	249	219.15
S038	S049	205	144.52
S038	S045	249	271.39
S038	S047	96	56.69
S038	S046	99	63.67
S038	S040	103	68.18
S038	S063	48	46.45
S038	S065	15	13.09
S038	S060	16	10.39
S038	S061	75	68.28
S038	S066	10	5.31
S038	S058	13	7.68
S038	S059	29	9.7
S038	S062	16	6.3
S038	U8112	9	11.02
S038	TIE7922	9	4.57
S038	S110	2	1.21
S039	S045	115	74.57
S039	S043	300	442.46
S039	S048	273	299.57
S039	S058	10	3.18
S039	S061	42	30.37
S039	S047	288	410.91
S039	S044	279	652.37
S039	S055	4	1.02
S039	S040	166	150.82
S039	S042	246	698.95
S039	S054	8	3.12
S039	S059	23	8.16
S039	S063	38	20.71
S039	S062	10	6.84
S039	S041	131	95.44
S039	S046	282	421.72
S039	S065	12	6.98
S039	S074	4	1.06
S039	S110	4	1.93
S040	S044	71	37.05
S040	S041	54	1631.24
S040	S047	84	52.11
S040	S042	58	35.88
S040	S059	12	4.82
S040	S043	70	37.94
S040	S045	12	5.66
S040	S049	182	131.89
S040	S046	117	78.32
S040	S095	6	2.17
S040	S081	7	3.1
S040	S100	5	2.5
S040	S084	20	8.63
S040	S103	7	2.2
S040	S083	17	5.85
S041	S044	213	694.35
S040	S105	9	2.3
S040	YE8001	14	8.26
S040	ZONG3	10	2.94
S040	SHEN5003	17	4.97
S041	S042	52	28.96
S041	S046	86	48.92
S040	JI853	5	1.28
S041	S047	43	18.12
S041	S049	208	154.32
S041	S045	85	45.54
S041	S048	245	207.5
S041	S064	4	1.44
S041	S059	49	26.71
S041	S063	12	4.78
S041	S065	11	3.6
S041	S061	7	2.78
S041	S060	3	2.69
S041	S093	5	1.23
S041	S084	18	5.95
S042	S049	76	37.81
S042	S046	181	136.43
S042	S048	262	261
S042	S044	230	364.82
S042	S043	273	305.18
S042	S054	9	4.09
S042	S060	9	5.17
S041	ZONG3	8	2.86
S042	S045	270	380.89
S042	S059	39	15.09
S042	S047	145	116.09
S042	S061	62	47.93
S042	S063	68	53.14
S042	K10	3	1.99
S042	U8112	14	11.05
S042	TIE7922	16	11.26
S043	S063	41	21.72
S043	S045	158	113.84
S043	S054	17	6.54
S043	S060	16	8.41
S043	S062	14	7.07
S043	S044	259	250.12
S043	S046	48	25.57
S043	S048	211	187.15
S043	S061	16	6.5
S043	S065	35	17.7
S043	S070	4	1.26
S043	S055	6	2.18
S043	S068	4	1.07
S043	S081	4	1.58
S043	TIE7922	3	2.04
S044	S046	43	23.9
S044	S049	99	53.43
S044	S048	276	296.96
S043	S109	9	2.51
S044	S045	255	442.41
S043	QI319	4	2
S044	S054	6	2.06
S044	S063	53	41.68
S044	S060	27	18.21
S044	S061	79	66.52
S044	S065	6	1.91
S044	S066	3	1.11
S044	S059	20	8.95
S044	S064	3	2.42
S044	S074	9	2.94
S044	S058	13	9.88
S044	S103	2	1.02
S044	S109	5	1.49
S044	TIE7922	12	10.71
S045	S048	242	864.49
S045	S063	108	93.25
S045	S046	151	97.09
S045	S047	173	113.33
S045	S059	65	24.04
S045	S056	50	14.99
S045	S049	45	21.03
S045	S060	12	6.06
S045	S067	2	1.25
S045	S061	69	52.15
S045	S062	21	12.42
S045	S070	38	14.51
S045	S072	14	6.07
S046	S047	37	1918.58
S046	S048	341	417.7
S046	S049	113	54.37
S046	S056	19	6.47
S046	S059	101	45.88
S046	S064	7	3.08
S047	S048	358	438.5
S047	S059	83	39.93
S047	S049	84	35.69
S047	S056	17	7.48
S047	S055	4	1.94
S047	S081	11	4.05
S047	S075	3	1.07
S048	S049	196	112.99
S048	S061	23	15.59
S048	S059	128	62.15
S048	S062	15	7.06
S048	S056	37	13.89
S048	S074	15	4.35
S048	S071	13	4.5
S048	S054	18	9.33
S048	S070	16	7.95
S048	S057	8	3.42
S048	S068	9	2.91
S048	S067	2	1.3
S048	S064	9	2.81
S049	S059	23	8.74
S049	S056	17	5.53
S049	S102	10	3.7
S049	S100	4	1.25
S050	S051	170	208.96
S049	S108	6	1.07
S050	S054	12	4.86
S050	S052	175	144.87
S050	S053	177	209.76
S049	S106	5	4.3
S049	ZHENG58	3	1.63
S050	S069	92	58.22
S050	S076	5	1.65
S050	S068	15	6.18
S050	S112	29	13.46
S050	S101	91	72.9
S050	U8112	93	899.32
S050	S108	6	1.64
S050	S103	30	23.26
S050	QI319	62	45.55
S050	TIE7922	121	158.73
S050	YE478	73	83.38
S050	S098	4	2.36
S050	S106	6	1.62
S050	S099	10	2.84
S051	S053	161	143.59
S051	S060	23	15.31
S051	S061	9	4.51
S051	S065	5	2.05
S050	YE8001	83	100.29
S051	S052	168	130.02
S050	YU87-1	16	7.22
S051	S077	12	3.65
S051	S105	215	296.56
S051	S103	112	78.86
S051	S102	26	12.17
S051	S101	172	210.8
S051	S104	91	57.72
S051	S106	96	39.95
S051	S107	9	3.68
S051	S086	16	5.61
S051	S082	4	1.1
S051	S085	6	2.45
S051	ZHENG58	195	476.43
S051	SHEN5003	9	3.11
S051	YE478	110	109.37
S051	YE8001	80	88.2
S051	HUANGC	11	3.72
S052	S062	26	18.88
S052	S063	56	43.91
S052	S058	79	73.55
S052	S064	38	21.58
S051	TIE7922	119	149.48
S052	S065	26	18.26
S051	QI319	69	32.38
S051	U8112	113	350.42
S051	S111	9	1.27
S052	S053	109	87.07
S051	S112	34	19.33
S051	MO17	28	16.16
S052	S060	11	7.77
S052	S061	11	7.01
S052	S057	9	3.34
S051	YU87-1	45	27.57
S052	S054	17	9.16
S052	S071	64	47.87
S052	S070	88	57.59
S052	S074	63	42.25
S052	S073	57	39.93
S052	S072	68	48.97
S052	S066	25	14.22
S052	S082	4	1.41
S052	S068	35	14.63
S052	S075	10	3.04
S052	S069	113	83.38
S052	S109	18	10.38
S052	S106	10	3.57
S053	S054	28	16.93
S052	S110	26	16.27
S052	MO17	11	2.95
S053	S055	13	5.46
S052	YU87-1	60	28.39
S052	U8112	83	88.05
S052	S101	153	118.35
S052	TIE7922	36	29.55
S052	YE8001	8	4
S052	QI319	96	56.48
S053	S060	12	7.48
S053	S066	31	21.08
S053	S063	8	5.06
S053	S065	26	18.84
S053	S061	18	14.68
S053	S083	6	2.45
S053	S064	41	25.43
S053	S062	17	13.47
S053	S075	12	5.54
S053	S059	15	4.61
S053	S071	9	5.21
S053	S074	9	3.86
S053	S072	8	3.34
S053	S101	17	11.02
S053	S109	38	20.33
S053	TIE7922	63	59.93
S053	S105	23	12.44
S053	S106	38	19.05
S053	S107	5	1.77
S053	YE478	32	16.75
S053	S103	28	13.51
S053	ZHENG58	18	10.45
S053	U8112	105	205.94
S053	S104	8	3.2
S053	S110	7	1.91
S053	SHEN5003	2	1.19
S054	S066	77	65.98
S054	S061	51	38.11
S054	S072	98	64.28
S054	S060	63	71.19
S054	S065	35	22.18
S054	S063	93	87.58
S053	QI319	7	2.98
S054	S057	19	8.55
S054	S073	74	56.66
S054	S070	55	34.59
S053	YE8001	42	35.14
S053	MO17	10	5.61
S054	S074	90	67.49
S054	S071	142	113.07
S054	S069	12	11.3
S054	S075	7	4.52
S054	S101	5	2.7
S054	S109	35	22.64
S055	S058	36	23.83
S054	U8112	16	19.44
S055	S070	58	33.14
S055	S057	48	19.56
S054	TIE7922	16	12.41
S055	S062	32	19.88
S055	S071	46	28.17
S055	S059	13	4.51
S055	S068	44	20
S055	S072	108	79.24
S055	S063	26	13.84
S055	S061	8	3.57
S055	S074	93	61.51
S055	S067	14	6.25
S055	S073	78	58.75
S055	S076	5	1.68
S055	S103	15	5.5
S056	S062	64	36.39
S056	S057	75	40.68
S055	S106	25	7.81
S055	K10	6	2.01
S055	U8112	7	4.36
S055	S112	6	1.2
S056	S059	25	12.31
S056	S058	19	12.66
S056	S065	54	31.23
S056	S089	4	1.37
S056	S064	46	25.41
S056	S073	83	60.03
S056	S074	113	84.45
S056	S070	21	11.47
S056	S071	105	77.36
S056	S072	107	76.27
S056	S108	19	5.29
S057	S059	107	68.4
S057	S064	249	397.05
S057	S074	126	748.12
S057	S063	181	157.61
S057	S065	180	167.36
S057	S061	83	63.8
S057	S070	184	152.33
S057	S058	77	56.74
S057	S071	269	422.26
S057	S072	113	672.99
S057	S062	209	200.7
S057	S068	60	24.29
S057	S060	19	9.57
S057	S073	175	617.6
S057	S067	13	4.91
S057	S109	43	23.54
S057	S107	5	1.1
S057	TIE7922	4	1.8
S058	S066	27	15.57
S058	S063	186	569.48
S058	S071	116	1056.61
S058	S073	138	1016.91
S058	S070	217	321.27
S058	S065	164	215.95
S058	S072	100	1142.03
S058	S074	97	1082.94
S058	S064	215	353.05
S058	S062	168	171.18
S058	S075	99	84.35
S058	S061	144	238.13
S058	S059	39	18.14
S058	S067	23	16.47
S058	S060	21	20.69
S058	S069	84	84.15
S058	S110	61	31.97
S058	S106	28	11.61
S058	U8112	29	26.16
S058	S109	36	27.87
S059	S064	381	710.92
S059	S074	268	213.01
S059	S062	157	107.95
S059	S065	248	223.34
S059	S072	276	213.53
S059	S075	27	11.53
S059	S061	90	52.77
S059	S063	307	296.88
S059	S073	219	165.13
S058	TIE7922	31	24.77
S059	S069	9	4.75
S059	S071	178	120.99
S059	S060	17	7.41
S059	S067	12	3.66
S059	S070	90	50.84
S059	S068	27	9.56
S059	S106	15	5.06
S059	S109	50	23.2
S059	S101	3	1.22
S059	S110	16	7.64
S060	S061	142	227.46
S060	S062	87	94.19
S060	S063	127	181.99
S060	S066	145	434.24
S060	S073	51	32.82
S060	S068	6	2.93
S060	S065	88	88.27
S060	S072	62	40.17
S060	S074	49	30.98
S060	S075	73	63.97
S060	S071	36	25.31
S060	S064	54	39.28
S060	S070	25	18.11
S060	S078	3	1.05
S060	S067	5	2.91
S060	S109	101	148.67
S060	S105	4	2.48
S060	S108	6	2.2
S060	S104	12	8.11
S060	S110	47	34.11
S060	TIE7922	43	47.45
S060	U8112	88	205.19
S061	S062	201	379.3
S061	S063	139	1326.58
S060	ZHENG58	4	2.26
S061	S065	173	864.36
S061	S066	120	126.14
S060	YE478	7	4.28
S061	S064	228	536.59
S061	S070	155	158.73
S060	K10	9	2.7
S060	S111	7	1.61
S060	HUANGC	7	1.76
S061	S074	246	271.93
S061	S071	207	195.48
S061	S073	213	244.73
S061	S075	33	23.65
S061	S072	243	253.37
S060	YE8001	26	24.54
S061	S067	16	9.3
S061	S106	15	6.81
S061	S101	11	7.76
S061	S109	155	185.11
S062	S063	132	1141.11
S062	S066	34	26.71
S062	S065	125	1140.34
S062	S064	115	1277.49
S062	S071	280	528.12
S062	S070	187	165.47
S061	U8112	70	130.71
S061	TIE7922	63	74.86
S061	S110	142	118.08
S062	S067	20	14.15
S062	S073	163	812.01
S062	S074	150	938.8
S062	S072	132	1012.87
S062	S075	133	125.93
S062	S069	66	46.91
S062	S106	20	9.14
S063	S066	53	45.16
S062	TIE7922	13	7.19
S062	U8112	25	24.2
S063	S071	153	811.09
S063	S065	78	1539.59
S063	S070	233	498.31
S063	S064	59	1635.64
S063	S072	123	1266.95
S063	S073	123	1236.69
S063	S074	129	1301.35
S062	S110	124	121.28
S062	S108	13	3.53
S062	S109	122	136.3
S063	S067	36	26.05
S063	S075	117	91.55
S063	S109	184	210.64
S063	S110	82	80.23
S063	TIE7922	40	38.33
S064	S065	69	1629.94
S064	S070	256	518.15
S064	S072	66	1711.84
S064	S071	73	1506.04
S064	S074	70	1717.3
S064	S073	75	1695.79
S063	YE478	2	1.02
S063	U8112	35	47.77
S064	S075	88	60.63
S064	S067	32	19.99
S064	S069	82	59.81
S064	S066	29	25.52
S064	S106	43	23.87
S064	S109	164	174.18
S065	S072	129	1261.65
S065	S071	197	734.64
S065	S074	120	1150.75
S065	S073	152	1018.21
S065	S070	230	269.57
S065	S066	31	21.06
S064	S110	61	32.09
S065	S075	97	63.53
S064	TIE7922	7	4.92
S065	S067	30	15.85
S065	S069	63	39.04
S065	S068	28	18.31
S065	S109	182	184.89
S065	S106	29	10.59
S065	S110	92	60.41
S065	U8112	6	8.29
S066	S073	20	12.76
S066	S074	20	12.09
S065	TIE7922	13	11.34
S066	S077	16	9.26
S065	YU87-1	5	2.75
S066	S071	20	10.73
S066	S072	19	12.88
S066	S075	34	27.11
S066	S070	11	7.41
S066	S079	5	1.83
S066	S069	4	2.37
S066	S101	19	9.23
S066	S103	5	3.57
S066	S104	9	5.26
S066	S110	45	27.11
S066	U8112	78	134.97
S066	K10	5	3.32
S066	TIE7922	32	41.95
S066	S109	39	32.5
S066	YE478	7	3.88
S067	S068	17	4.94
S067	S073	41	28.24
S067	S071	30	19.31
S067	S070	28	18.24
S067	S074	44	28.06
S067	S072	41	27.15
S067	S081	6	1.93
S067	S090	5	1.13
S067	S075	43	21.97
S067	S098	7	1.59
S067	S097	23	7.57
S067	S099	23	9.41
S067	S094	9	2.51
S067	S092	3	1.93
S068	S072	78	48.28
S068	S074	69	36.35
S068	S070	57	30.17
S068	S069	22	7.26
S067	HZS	12	5.49
S068	S073	61	47.41
S068	S075	65	40.25
S067	YU87-1	13	3.69
S067	TIE7922	32	19.77
S068	S071	40	17.98
S068	S109	14	6.84
S068	S102	4	1.66
S068	S101	43	21.86
S068	S108	9	3.37
S068	S091	11	2.56
S068	QI319	16	6.52
S068	S112	12	3.98
S068	S106	7	1.67
S068	S098	4	1.86
S068	S093	7	2.48
S068	S090	10	3.14
S068	S097	8	2.55
S069	S075	63	45.92
S068	JI853	7	2.76
S069	S071	168	190.35
S069	S072	226	398.05
S069	S073	231	372.91
S069	S074	226	415.03
S069	S101	42	21.22
S069	S102	20	8.77
S069	S112	16	8.02
S069	QI319	97	49.36
S069	S103	44	20.68
S069	S109	26	17.86
S070	S074	63	1566.09
S070	S071	81	1281.43
S070	S073	75	1503.68
S070	S072	67	1563.35
S070	S075	158	127.33
S069	YE8001	49	32.92
S070	S109	102	70.75
S070	S108	10	2.23
S070	S106	61	29.14
S070	S110	42	21.1
S071	S075	129	114.45
S070	S112	2	1.01
S070	YE478	11	4.74
S071	S074	24	1942.01
S071	S072	23	1974.95
S071	S073	27	1938.28
S071	S109	151	115
S071	S110	72	38.37
S071	S106	75	44.13
S072	S075	221	234.15
S071	U8112	4	4.95
S071	TIE7922	8	9.69
S072	S074	10	2094.69
S072	S073	11	2092.86
S072	S109	197	187.89
S072	S106	100	52.17
S072	S108	16	5.24
S072	S110	94	70.45
S073	S075	186	221.29
S073	S074	10	2126.39
S073	S109	170	162.37
S073	S106	93	49.78
S073	S110	79	60.55
S074	S075	224	232.33
S074	S106	103	55.1
S074	S109	189	168.35
S074	S110	129	87.37
S074	TIE7922	3	1.06
S075	S086	4	1.4
S075	S106	27	12.34
S075	S110	33	19.43
S075	S109	21	12.84
S075	TIE7922	20	13.05
S075	U8112	47	42.33
S075	YU87-1	7	1.72
S076	S077	11	5.5
S075	YE8001	18	10.49
S076	S079	7	1.55
S076	S095	6	1.28
S075	JI853	8	2.65
S076	S083	8	1.61
S076	S096	3	1.28
S076	K10	44	1844.21
S076	S103	6	1.72
S076	JI853	24	9.08
S076	S111	7	1.33
S076	HUANGC	12	3.96
S076	TIE7922	6	2.88
S076	HZS	7	2.05
S076	SHEN5003	13	4.77
S076	YU87-1	8	1.64
S076	S106	5	1.3
S077	S080	8	3.96
S077	S078	15	4.17
S077	S082	8	1.24
S077	S081	6	1.7
S076	ZONG3	13	3.18
S077	S079	22	10.34
S076	YE8001	7	2.08
S077	S095	15	4.51
S077	S091	13	3.99
S077	S085	31	12.54
S077	S086	25	5.48
S077	S100	10	1.36
S077	S104	12	2.82
S077	ZHENG58	7	2.61
S077	S107	4	1.22
S078	S079	189	559.7
S078	S080	207	311.3
S077	YU87-1	6	1.54
S077	JI853	32	16.92
S077	HZS	23	11.5
S077	ZONG3	36	12.57
S077	QI319	5	1.28
S077	MO17	15	5.66
S078	S101	22	11.63
S078	S109	6	3.18
S079	S080	217	690.66
S078	HUANGC	6	1.77
S078	YU87-1	20	7.02
S078	S102	8	2.11
S079	S081	6	2.2
S078	S107	4	1.11
S078	ZONG3	5	1.21
S079	S100	15	5.01
S079	S102	10	2.7
S079	S110	3	1.45
S079	S108	8	1.68
S079	YU87-1	9	3.83
S079	TIE7922	5	2.26
S079	YE8001	3	1.09
S080	S091	8	1.62
S080	S099	5	1.54
S080	S095	5	1.18
S080	S108	7	1.33
S080	HUANGC	7	1.53
S080	S100	13	3.61
S080	S109	4	2.77
S080	TIE7922	4	1.07
S080	YU87-1	8	2.41
S081	S083	42	21.18
S081	S082	75	42.21
S081	S084	56	27.5
S080	JI853	11	2.25
S081	S088	30	11.91
S081	S086	9	3.36
S081	S089	141	90.1
S081	S107	5	1.16
S081	S087	27	12.95
S081	SHEN5003	6	1.66
S082	S085	105	48.5
S081	U8112	4	1.57
S081	ZHENG58	22	6.78
S082	S084	57	28.76
S081	YU87-1	7	1.75
S081	MO17	25	7.56
S082	S086	12	3.84
S081	HUANGC	7	1.45
S082	S083	48	20.07
S082	U8112	7	5.63
S082	MO17	100	44.8
S082	S111	9	2.92
S083	S086	30	13.67
S083	S085	250	169.34
S082	ZHENG58	6	1.66
S083	S084	225	172.03
S083	S100	10	1.69
S083	S103	11	2.81
S083	S108	8	1.2
S083	MO17	240	236.08
S083	U8112	7	2.81
S083	S111	37	14.65
S083	TIE7922	24	11.55
S083	ZONG3	12	3.3
S083	S095	7	1.91
S084	S086	60	29.8
S084	S100	4	1.02
S083	YU87-1	14	6.87
S084	S085	98	1442.57
S084	MO17	284	371.29
S085	S086	47	19.67
S084	S111	28	13.76
S084	ZHENG58	14	5.19
S084	K10	6	1.43
S084	S106	6	1.07
S084	S104	10	3.12
S084	TIE7922	8	2.87
S085	S088	15	6.05
S085	S089	15	7.05
S085	S087	29	11.6
S085	S106	8	2.31
S085	MO17	310	268.95
S085	TIE7922	4	2.02
S085	S111	70	34.24
S085	U8112	3	1.32
S085	ZHENG58	23	6.54
S085	S105	12	4.36
S085	ZONG3	30	9.69
S085	S104	11	2.76
S086	S096	5	1.65
S086	S087	242	159.24
S086	S111	76	36.63
S086	S110	7	2.04
S086	S088	136	83.25
S086	SHEN5003	5	1.55
S086	S094	5	1.54
S086	S104	16	5.65
S086	MO17	211	605.8
S086	S100	10	2.28
S086	ZHENG58	13	5.56
S087	S089	255	345.46
S087	S088	244	480.71
S086	JI853	8	1.51
S087	S106	16	3.49
S088	S089	97	1227.14
S087	SHEN5003	13	3.28
S087	MO17	126	61.87
S087	ZONG3	7	1.22
S088	S106	7	1.14
S089	S093	20	5.43
S088	S105	5	1.32
S088	S111	13	5.22
S088	MO17	39	17.95
S088	ZONG3	6	2.05
S090	S093	273	406.92
S090	S099	188	129.71
S090	S091	135	969.68
S090	S097	171	132.26
S090	S098	174	128.91
S090	S092	132	87.3
S090	S094	225	195.83
S089	S106	6	1.79
S090	S095	64	31.57
S090	S096	61	32.72
S090	HZS	261	369.65
S090	JI853	117	73.13
S090	S107	93	53.88
S091	S093	323	414.67
S091	S094	244	297.05
S090	S112	60	36.11
S091	S092	202	156.86
S091	S096	43	21.43
S091	S095	27	9.32
S090	S103	2	1.3
S091	S097	247	252.34
S091	S098	249	252.9
S091	S099	129	76.69
S091	S107	38	18.74
S091	HZS	242	293.24
S092	S093	96	1314.31
S091	JI853	63	33.83
S091	S102	6	1.41
S092	S098	143	88.97
S092	S094	180	137.83
S092	S097	155	111.02
S092	S112	142	110.96
S092	S099	42	17.38
S092	S096	43	24.04
S092	S095	34	18.75
S092	HZS	197	163.94
S092	JI853	44	26.11
S092	ZONG3	28	12.53
S092	S104	53	26.48
S093	S099	94	48.48
S093	S097	170	156.73
S093	S094	249	221.64
S093	S098	164	117.32
S093	S096	106	55.91
S093	S095	64	26.69
S093	HZS	184	144.38
S093	JI853	39	19
S093	S107	23	10.59
S093	ZHENG58	31	10.66
S093	S104	25	6.5
S093	S112	202	132.72
S094	S097	143	102.23
S094	S099	101	59.18
S094	S098	119	78.03
S093	ZONG3	22	8.71
S094	S095	8	2.48
S094	S100	3	1.17
S094	HZS	101	69.1
S094	JI853	32	14.63
S094	S096	10	2.72
S094	S104	26	10.01
S095	S096	53	1795.54
S094	S107	22	9.43
S095	S100	4	2.92
S095	S098	261	335.87
S095	S097	149	764.33
S095	S099	7	2.75
S095	HZS	240	270.04
S095	ZONG3	13	6.47
S095	JI853	82	42.06
S096	S098	252	263.95
S096	S099	14	3.81
S095	U8112	5	1.95
S096	S100	4	1.23
S096	S097	110	964.34
S096	HZS	195	186.24
S096	ZONG3	12	3.23
S097	S098	281	387.25
S096	JI853	67	39.03
S097	S099	88	44.02
S097	HZS	245	417.03
S097	JI853	126	103.93
S098	S099	57	29.37
S098	S112	18	10.65
S098	S100	4	1.04
S098	HZS	251	307.46
S098	S107	9	1.75
S098	JI853	91	71.18
S099	S100	129	72.38
S098	ZONG3	10	3.22
S099	HZS	80	46
S099	TIE7922	2	1.93
S099	JI853	67	32.12
S099	QI319	41	15.2
S099	ZONG3	14	4.25
S099	YU87-1	40	17.82
S099	S112	14	5.2
S100	S102	10	4.93
S100	S104	31	12.4
S100	HUANGC	39	15.69
S100	ZONG3	11	3.07
S100	YU87-1	22	9.98
S101	U8112	75	97.86
S100	K10	4	1.66
S100	MO17	6	2.72
S101	S102	28	19.07
S101	S112	27	12.82
S100	S111	5	1.5
S100	YE478	19	9.54
S101	TIE7922	120	647.33
S101	S111	11	4.01
S101	QI319	183	377.53
S101	HUANGC	11	5.71
S102	S105	49	21.41
S102	SHEN5003	190	552.83
S101	YU87-1	100	85.18
S102	S112	24	11.05
S102	HUANGC	68	40.98
S102	QI319	35	11.66
S101	ZONG3	4	1.74
S102	S107	6	1.44
S101	YE478	22	11.83
S101	YE8001	24	11.3
S103	S105	195	190.8
S102	YE8001	188	193.49
S103	ZHENG58	264	306.83
S103	S104	65	35.28
S103	S106	130	65.68
S103	U8112	89	77.09
S102	YE478	168	119.55
S103	K10	3	1.81
S102	ZHENG58	5	1.3
S103	S112	24	6.47
S104	S105	228	351.56
S103	YE478	136	112.89
S103	TIE7922	52	31.72
S104	S106	106	51.94
S103	S110	8	2.21
S104	U8112	75	73.77
S104	ZHENG58	241	533.06
S103	YU87-1	6	1.61
S104	YE8001	99	84.79
S104	S107	50	32.24
S104	TIE7922	26	15.83
S104	YE478	170	156.42
S103	YE8001	42	31.65
S104	HUANGC	35	16.58
S104	S112	100	66.15
S104	S111	18	7.5
S105	S106	489	505.7
S104	MO17	22	7.55
S105	ZHENG58	67	1748.31
S105	S112	228	315.28
S105	S107	32	12.4
S104	YU87-1	10	2.42
S105	U8112	115	162.06
S105	TIE7922	61	50.9
S104	S109	5	2.02
S105	YE478	103	1083.51
S106	ZHENG58	531	676.84
S105	YE8001	150	612.54
S106	S109	18	5.7
S106	S110	47	18.63
S106	S107	11	3.26
S106	S112	56	29.08
S105	MO17	17	5.4
S106	U8112	32	15.4
S106	S108	8	2.89
S106	SHEN5003	14	4.72
S106	MO17	10	1.7
S106	YE478	76	42.72
S107	HUANGC	48	25.66
S107	SHEN5003	116	72.26
S107	YE8001	125	106.14
S107	U8112	52	47.58
S107	YE478	199	191.15
S107	ZHENG58	16	8.85
S107	S108	9	2.41
S107	HZS	19	7.98
S106	TIE7922	18	7.11
S107	JI853	5	2.44
S107	S111	5	1.68
S106	YE8001	41	19.65
S107	K10	9	1.94
S107	YU87-1	19	5.22
S107	ZONG3	4	1.68
S108	HUANGC	10	1.73
S108	K10	7	1.23
S109	S110	80	58.19
S108	ZONG3	8	1.92
S108	HZS	6	1.67
S109	U8112	36	39.78
S108	JI853	11	2.7
S108	SHEN5003	7	1.16
S109	S111	22	11.61
S109	TIE7922	45	38.4
S110	S111	152	74.73
S110	TIE7922	9	5.92
S109	ZONG3	4	2
S110	U8112	12	17.7
S112	ZHENG58	227	217.42
S112	YE478	136	110.63
S111	MO17	158	93.65
S111	HUANGC	17	4.59
S110	HUANGC	4	1.25
S111	SHEN5003	15	5.04
S112	QI319	27	8.85
S111	TIE7922	11	6.58
ZHENG58	SHEN5003	38	17.93
ZHENG58	HUANGC	25	10.48
ZHENG58	TIE7922	77	79.93
ZHENG58	U8112	137	199.47
ZHENG58	YE478	214	394.62
S112	K10	5	1.18
S112	ZONG3	5	1.21
ZHENG58	MO17	30	9.95
ZHENG58	YE8001	197	225.17
SHEN5003	HUANGC	161	1075.5
SHEN5003	YE478	85	1051.1
ZHENG58	QI319	10	2.65
ZHENG58	YU87-1	7	1.72
SHEN5003	K10	12	4.3
SHEN5003	YE8001	101	1128.76
U8112	YE8001	79	766.66
K10	TIE7922	5	2.62
SHEN5003	JI853	8	1.94
U8112	YE478	61	846.66
U8112	HZS	8	5.05
U8112	JI853	9	6.19
K10	YE478	4	1.02
U8112	TIE7922	105	1203.33
U8112	QI319	39	24.37
TIE7922	YE478	138	298.54
YE478	HUANGC	212	225.57
TIE7922	YE8001	110	319.98
YE478	YE8001	93	1444.21
K10	JI853	23	11.72
TIE7922	MO17	21	11.67
TIE7922	JI853	3	1.51
K10	YU87-1	10	2.98
HZS	JI853	105	1177.22
HUANGC	YE8001	192	278.62
HUANGC	YU87-1	33	10.27
HUANGC	QI319	15	4.97
QI319	YU87-1	172	556.65
QI319	ZONG3	6	1.04
JI853	YE8001	8	3.31
HUANGC	JI853	10	3.96
JI853	ZONG3	9	3.06
YE8001	YU87-1	23	10.52
JI853	YU87-1	6	1.37
MO17	ZONG3	8	1.62
S001	S004	11	2.81
S001	S036	4	1.51
S001	S033	5	1.04
S001	S031	13	2.49
S001	S085	6	1.91
S001	S093	7	1.83
S001	S086	4	1.31
S001	S083	11	5.28
S001	S084	4	1.47
S001	ZHENG58	14	5.79
S001	TIE7922	3	2.58
S001	S112	2	1.05
S002	S004	14	5.04
S002	S043	9	2.85
S002	S038	5	1.59
S002	S036	4	1.6
S002	S041	5	2.5
S002	S051	4	2.03
S002	S081	89	50.59
S002	S082	13	5.32
S002	S085	7	2.89
S002	S084	7	1.54
S003	S018	31	14.66
S003	S009	8	1.57
S002	TIE7922	4	2.24
S003	S021	22	7.06
S003	S028	4	1.57
S003	S054	4	1.45
S003	S044	7	3.27
S003	S058	14	4.94
S003	S042	6	1.64
S003	S067	11	3.38
S003	S098	5	1.75
S003	S108	9	3.4
S004	S006	17	5.62
S004	S010	8	2.52
S004	S013	8	2.78
S004	S033	26	10.93
S004	S035	17	7.45
S004	S036	23	10.27
S004	S041	16	4.86
S004	S037	10	4.56
S004	S053	4	1.22
S004	S081	13	3.32
S004	S077	8	2.02
S004	S076	5	1.38
S004	S100	5	1.53
S004	S107	5	1.14
S005	S010	2	1.1
S005	S021	20	6.38
S004	ZONG3	7	2.37
S004	QI319	18	7.79
S005	S027	5	2.29
S004	YU87-1	9	2.28
S005	S032	11	5.92
S005	S091	24	7.92
S005	S083	7	3.01
S005	S098	23	8.78
S005	S082	6	2.46
S005	SHEN5003	3	1.61
S005	S099	4	1.19
S006	S033	6	1.19
S006	S021	20	6.54
S006	S016	5	1.75
S006	S024	5	1.4
S006	S048	4	1.92
S006	S045	9	4.32
S006	S062	7	2.92
S006	S053	3	1.64
S006	S081	4	2.06
S006	S083	4	1.57
S006	S103	13	4.28
S006	SHEN5003	9	4.55
S006	YE8001	6	4.45
S007	S019	3	1.01
S007	S017	7	3.13
S007	S032	5	1.25
S007	S039	4	2.05
S007	S040	9	2.58
S007	S037	6	2.18
S007	S047	7	2.47
S007	S077	3	1.06
S008	S015	10	3.37
S008	S021	10	2.04
S008	S058	9	2.31
S008	S082	25	8.44
S008	S085	3	1.33
S008	S110	3	2.34
S009	S021	6	1.67
S009	S032	5	1.29
S009	S033	5	1.82
S009	S048	3	1.05
S009	S044	3	1.43
S009	S039	5	1.65
S009	S054	4	1.56
S009	S082	50	22.93
S009	S110	2	1.11
S009	S111	7	1.56
S010	S033	9	2.5
S010	S024	3	1.81
S010	S044	3	1.13
S010	S053	6	1.77
S010	S083	14	3.3
S013	S033	13	5.3
S013	S040	19	4.74
S013	S035	12	3.59
S013	S058	11	4.24
S013	S093	5	1.26
S014	S022	5	1.09
S014	S049	6	1.13
S014	S039	3	1.44
S014	S110	6	1.66
S015	S033	4	1.22
S015	S047	8	3.23
S015	S037	5	1.27
S015	S029	4	1.11
S015	S026	10	2.77
S015	S055	13	3.84
S015	S067	15	3.57
S015	S095	24	6.08
S015	S098	6	1.4
S015	S093	15	6.77
S015	HUANGC	5	1.03
S015	HZS	72	36.49
S016	S029	13	3.08
S016	S026	8	2.69
S016	S067	22	6.9
S016	S044	2	1.11
S016	S048	2	1.3
S016	S054	3	1.02
S016	S095	29	13.4
S016	S090	42	15.28
S016	S091	45	20.85
S016	S098	7	2.17
S016	S093	40	17.8
S016	S099	33	12.64
S016	S112	13	3.95
S016	S102	3	1.04
S017	S051	8	2.37
S017	S067	20	5.68
S017	S082	5	1.05
S017	S081	5	2.12
S017	S094	18	6.12
S017	S076	8	2.63
S017	S099	7	3.29
S017	QI319	19	7.15
S018	S026	38	16.61
S017	MO17	3	1.44
S017	ZONG3	14	2.86
S018	S033	6	1.06
S018	S068	8	1.76
S018	S072	4	1.63
S018	S094	7	2.96
S018	S103	12	4.5
S019	S032	27	10.94
S019	S055	35	18.54
S019	S069	4	1.44
S019	S103	6	2.4
S019	S094	8	2.56
S020	S026	10	5.59
S020	S037	17	6.74
S020	S042	6	2
S020	S062	16	5.43
S020	S036	18	4.93
S020	S041	5	1.37
S020	S044	13	5.28
S020	S068	13	3.68
S020	S089	2	1.28
S020	S065	10	4.17
S020	S067	2	1.37
S021	S033	6	2.11
S021	S042	7	2.94
S021	S044	5	1.12
S021	S068	4	1.62
S021	S094	17	4.91
S022	S048	6	1.3
S022	S067	10	2.56
S022	S089	4	1.19
S022	MO17	5	1.25
S023	S042	4	1.92
S023	S037	5	1.44
S023	S043	12	3.94
S023	S047	7	1.51
S023	S089	10	2.73
S024	S040	3	1.06
S024	S026	21	10.32
S024	S045	4	1.39
S024	S094	51	20.27
S024	S104	9	3.56
S024	SHEN5003	20	6.84
S024	MO17	8	1.22
S024	YE8001	11	4.18
S024	S107	6	1.2
S026	S033	6	1.31
S024	HUANGC	8	2.44
S026	S028	14	6.55
S026	S055	21	8.98
S026	S042	13	4.36
S026	S057	64	38.41
S026	S054	23	14.22
S026	S045	4	2.07
S026	S068	4	1.15
S026	S069	36	32.94
S026	S056	10	4.69
S026	S108	9	2.6
S026	S109	26	10.13
S026	MO17	3	1.27
S027	S057	26	12.63
S027	S062	8	3.16
S027	S055	29	13.14
S027	S060	7	7.45
S027	S054	5	2.44
S027	S072	52	27.31
S027	S071	53	28.83
S027	S069	37	23.56
S027	S074	57	37.11
S027	S073	54	31.14
S027	S066	5	2.79
S027	S063	13	9.31
S027	S068	15	5.1
S027	S106	17	3.79
S027	S110	6	2.41
S027	S109	6	2.65
S027	YE478	10	5.36
S027	U8112	37	47.99
S027	TIE7922	17	13.12
S027	YE8001	10	6.46
S028	S055	39	24.73
S028	S043	22	9.43
S028	S042	7	2.15
S028	S052	11	6.9
S028	S063	29	17.18
S028	S069	11	6.21
S028	S062	15	8.6
S028	S073	43	25.85
S028	S068	4	1.09
S028	S064	19	11.6
S029	S032	20	7.01
S028	S109	8	4.82
S029	S042	12	5.01
S029	S038	19	8.92
S029	S035	13	3.02
S029	S070	32	11.55
S029	S068	29	12.09
S029	S069	12	7.57
S030	S036	5	1.57
S030	S054	24	12.43
S030	S053	5	2.72
S030	S047	4	1.3
S030	S056	26	13.79
S030	S061	11	5.96
S030	S062	47	33.05
S030	S071	46	20.85
S030	S060	8	3.36
S030	S073	75	57.08
S030	S069	5	1.81
S030	S066	4	1.78
S030	S075	20	10.97
S030	S094	11	3.37
S030	S109	9	5.03
S030	TIE7922	3	2.03
S030	S110	6	2.75
S031	S041	12	3.05
S031	S048	36	12.54
S031	S042	8	1.85
S031	S057	16	4.59
S031	S032	3	1.22
S031	S035	9	2.54
S031	S044	12	2.45
S031	S063	16	4.75
S031	S068	7	2.02
S031	S052	8	1.68
S031	S073	18	8.01
S031	S072	26	8.17
S031	S064	14	4.17
S031	S067	13	5.12
S031	S071	22	6.6
S031	S074	22	7.99
S031	S088	24	7.07
S032	S039	6	1.94
S032	S050	5	1.97
S032	S045	3	1.29
S032	S062	57	42.3
S032	S055	11	4.77
S032	S046	6	2.27
S032	S069	4	1.65
S032	S065	11	5.73
S032	QI319	6	2.77
S032	S111	9	3.92
S033	S045	44	22.87
S032	YU87-1	6	1.9
S032	U8112	14	18.17
S033	S059	16	5.64
S035	S055	3	1.2
S035	S072	8	2.68
S035	S073	5	1.24
S035	S109	4	1.63
S036	S082	5	1.69
S036	S089	3	1.01
S037	S047	54	36.74
[truncated: 995 more rows]

## Sheet: Supplementary table 6.HIR genes
Supplementary Table 6. HIR genes and annotation
GeneID		CHR	RegionStart	RegionEnd	GeneStart	GeneEnd	Strand	COG_class	COG_class_annotation	GO_annotation	KEGG_annotation	KOG_class	KOG_class_annotation	Swissprot_annotation	TrEMBL_annotation	nr_annotation
Zm00001eb419430		chr10	100466980	100546980	100468577	100472682	-	[K]	Transcription	--	--	--	--	LRR receptor-like serine/threonine-protein kinase RCH1 (Precursor) GN=RCH1 OS=Arabidopsis thaliana (Mouse-ear cress) PE=2 SV=1	Uncharacterized protein {ECO:0000313|EnsemblPlants:GRMZM2G034155_P01} OS=Zea mays (Maize) PE=4 SV=1	PREDICTED: LRR receptor-like serine/threonine-protein kinase RCH1 [Zea mays]
Zm00001eb419450		chr10	100846980	100966980	100917398	100919447	-	[P]	Inorganic ion transport and metabolism	--	K11816|0.0|zma:100281570|K11816 indole-3-pyruvate monooxygenase [EC:1.14.13.168] | (RefSeq) GRMZM2G159393; disulfide oxidoreductase/ monooxygenase/ oxidoreductase	[Q]	Secondary metabolites biosynthesis, transport and catabolism	Probable indole-3-pyruvate monooxygenase YUCCA8 GN=F16A16.170 OS=Arabidopsis thaliana (Mouse-ear cress) PE=2 SV=1	Flavin-containing monooxygenase {ECO:0000256|RuleBase:RU361177} OS=Zea mays (Maize) PE=3 SV=1	disulfide oxidoreductase/ monooxygenase/ oxidoreductase [Zea mays]
Zm00001eb419460		chr10	100846980	100966980	100960730	100961392	-	--	--	--	--	[GC]	--	DIMBOA UDP-glucosyltransferase BX9 GN=BX9 OS=Zea mays (Maize) PE=1 SV=1	Uncharacterized protein {ECO:0000313|EnsemblPlants:GRMZM2G044884_P01} OS=Zea mays (Maize) PE=4 SV=1	PREDICTED: DIMBOA UDP-glucosyltransferase BX9-like [Zea mays]
Zm00001eb419470		chr10	101126980	101166980	101128654	101132450	-	--	--	--	--	--	--	--	Uncharacterized protein {ECO:0000313|EMBL:AFW57825.1, ECO:0000313|EnsemblPlants:GRMZM2G084729_P01} OS=Zea mays (Maize) PE=4 SV=1	hypothetical protein ZEAMMB73_396034 [Zea mays]
Zm00001eb419510		chr10	101386980	102206980	101506328	101512753	+	[G]	Carbohydrate transport and metabolism	--	K00036|0.0|sbi:SORBI_06g003160|K00036 glucose-6-phosphate 1-dehydrogenase [EC:1.1.1.49 1.1.1.363] | (RefSeq) SORBIDRAFT_06g003160, Sb06g003160; hypothetical protein	[G]	Carbohydrate transport and metabolism	Glucose-6-phosphate 1-dehydrogenase 2, chloroplastic (Precursor) GN=At5g13110 OS=Arabidopsis thaliana (Mouse-ear cress) PE=2 SV=2	Glucose-6-phosphate 1-dehydrogenase {ECO:0000256|RuleBase:RU000497} OS=Zea mays (Maize) PE=3 SV=1	PREDICTED: uncharacterized protein LOC100279290 isoform X1 [Zea mays]
Zm00001eb419520		chr10	101386980	102206980	101521179	101524993	+	--	--	--	--	[S]	Function unknown	--	Uncharacterized protein {ECO:0000313|EnsemblPlants:GRMZM2G177203_P01} OS=Zea mays (Maize) PE=4 SV=1	DSBA-like thioredoxin domain containing protein [Zea mays]
Zm00001eb419530		chr10	101386980	102206980	101617680	101618935	+	--	--	--	--	--	--	Expansin-A1 (Precursor) GN=OSJNBa0065B15.2 OS=Oryza sativa subsp. japonica (Rice) PE=2 SV=2	Uncharacterized protein {ECO:0000313|EMBL:ACR37919.1, ECO:0000313|EnsemblPlants:GRMZM2G074585_P02} (Precursor) OS=Zea mays (Maize) PE=2 SV=1	LOC541905 precursor [Zea mays]
Zm00001eb419540		chr10	101386980	102206980	101674117	101675878	+	[O]	Posttranslational modification, protein turnover, chaperones	--	--	--	--	Subtilisin-like protease SBT5.3 (Precursor) OS=Arabidopsis thaliana (Mouse-ear cress) PE=2 SV=1	Uncharacterized protein {ECO:0000313|EnsemblPlants:GRMZM2G157313_P01} OS=Zea mays (Maize) PE=4 SV=1	PREDICTED: subtilisin-like protease [Zea mays]
Zm00001eb419550		chr10	101386980	102206980	101692776	101698640	-	--	--	--	--	--	--	--	Uncharacterized protein {ECO:0000313|EMBL:ACR38374.1, ECO:0000313|EnsemblPlants:GRMZM2G157354_P03} OS=Zea mays (Maize) PE=2 SV=1	PREDICTED: uncharacterized protein LOC100279232 isoform X1 [Zea mays]
Zm00001eb419560		chr10	101386980	102206980	101702477	101708456	-	--	--	--	--	--	--	--	Putative uncharacterized protein Sb06g002953 {ECO:0000313|EMBL:EES10494.1} (Fragment) OS=Sorghum bicolor (Sorghum) PE=4 SV=1	PREDICTED: uncharacterized protein LOC100192651 isoform X2 [Zea mays]
Zm00001eb419570		chr10	101386980	102206980	101751831	101754488	+	[O]	Posttranslational modification, protein turnover, chaperones	--	--	--	--	Subtilisin-like protease (Precursor) GN=At5g67360 OS=Arabidopsis thaliana (Mouse-ear cress) PE=1 SV=1	Uncharacterized protein {ECO:0000313|EnsemblPlants:GRMZM2G390358_P01} OS=Zea mays (Maize) PE=4 SV=1	PREDICTED: subtilisin-like protease [Zea mays]
Zm00001eb419580		chr10	101386980	102206980	101755540	101760399	-	[Q]	Secondary metabolites biosynthesis, transport and catabolism	--	--	[QR]	--	1-aminocyclopropane-1-carboxylate oxidase homolog 1 GN=At1g06620 OS=Arabidopsis thaliana (Mouse-ear cress) PE=2 SV=1	Uncharacterized protein {ECO:0000313|EMBL:AFW57847.1, ECO:0000313|EnsemblPlants:GRMZM2G119116_P01} (Fragment) OS=Zea mays (Maize) PE=3 SV=1	hypothetical protein ZEAMMB73_319469, partial [Zea mays]
Zm00001eb419590		chr10	101386980	102206980	101910218	101946522	+	--	--	--	--	--	--	--	Uncharacterized protein {ECO:0000313|EnsemblPlants:Si009176m} OS=Setaria italica (Foxtail millet) PE=4 SV=1	PREDICTED: uncharacterized protein LOC103641500 [Zea mays]
Zm00001eb419600		chr10	101386980	102206980	101978464	101981910	-	[C]	Energy production and conversion	--	K03521|0.0|zma:100284068|K03521 electron transfer flavoprotein beta subunit | (RefSeq) GRMZM2G173040; electron transfer flavoprotein beta-subunit	[C]	Energy production and conversion	Electron transfer flavoprotein subunit beta, mitochondrial (Precursor) GN=ETFB OS=Oryza sativa subsp. indica (Rice) PE=3 SV=1	Uncharacterized protein {ECO:0000313|EMBL:ACR36330.1, ECO:0000313|EnsemblPlants:GRMZM2G173040_P01} OS=Zea mays (Maize) PE=2 SV=1	electron transfer flavoprotein beta-subunit [Zea mays]
Zm00001eb419610		chr10	101386980	102206980	101983862	101990421	+	[Q]	Secondary metabolites biosynthesis, transport and catabolism	--	K01557|3e-34|zma:100272625|K01557 acylpyruvate hydrolase [EC:3.7.1.5] | (RefSeq) TIDP3450, GRMZM2G448446; uncharacterized LOC100272625	[R]	General function prediction only	--	Uncharacterized protein {ECO:0000313|EnsemblPlants:GRMZM2G392176_P01} OS=Zea mays (Maize) PE=4 SV=1	PREDICTED: uncharacterized protein LOC103655159 [Zea mays]
Zm00001eb419620		chr10	101386980	102206980	102081776	102093507	+	--	--	--	--	[O]	Posttranslational modification, protein turnover, chaperones	E3 ubiquitin-protein ligase MBR2 GN=MBR2 OS=Arabidopsis thaliana (Mouse-ear cress) PE=1 SV=1	Putative uncharacterized protein Sb06g002790 {ECO:0000313|EMBL:EES10483.1} OS=Sorghum bicolor (Sorghum) PE=4 SV=1	hypothetical protein SORBIDRAFT_06g002790 [Sorghum bicolor]
Zm00001eb419630		chr10	101386980	102206980	102193498	102194065	+	--	--	--	--	--	--	--	--	PREDICTED: uncharacterized protein LOC103653943 isoform X2 [Zea mays]
Zm00001eb419640		chr10	101386980	102206980	102194175	102195779	+	MFS family permease	;; ;; ;;	--	K08176|0.0|sbi:SORBI_06g002540|K08176 MFS transporter, PHS family, inorganic phosphate transporter | (RefSeq) SORBIDRAFT_06g002540, Sb06g002540; hypothetical protein	[P]	Inorganic ion transport and metabolism	Probable inorganic phosphate transporter 1-4 GN=PHT1-4 OS=Oryza sativa subsp. indica (Rice) PE=2 SV=2	Uncharacterized protein {ECO:0000313|EnsemblPlants:GRMZM2G159075_P01} OS=Zea mays (Maize) PE=4 SV=1	phosphate transport protein [Zea mays]
Zm00001eb419880		chr10	103606980	103766980	103608370	103609414	-	--	--	--	--	--	--	--	Putative uncharacterized protein {ECO:0000313|EMBL:EEE65996.1} OS=Oryza sativa subsp. japonica (Rice) PE=4 SV=1	hypothetical protein OsJ_21936 [Oryza sativa Japonica Group]
Zm00001eb419890		chr10	103606980	103766980	103713549	103715942	+	[Q]	Secondary metabolites biosynthesis, transport and catabolism	--	--	[R]	General function prediction only	Probable NAD(P)H-dependent oxidoreductase 1 OS=Oryza sativa subsp. japonica (Rice) PE=1 SV=1	Uncharacterized protein {ECO:0000313|EMBL:ACN34264.1, ECO:0000313|EnsemblPlants:GRMZM2G415579_P01} OS=Zea mays (Maize) PE=2 SV=1	NAD(P)H-dependent oxidoreductase [Zea mays]
Zm00001eb419900		chr10	103606980	103766980	103742181	103743303	+	--	--	--	--	--	--	Germin-like protein 8-12 (Precursor) OS=Oryza sativa subsp. japonica (Rice) PE=2 SV=1	Uncharacterized protein {ECO:0000313|EMBL:AFW57888.1, ECO:0000313|EnsemblPlants:GRMZM2G166141_P01} (Fragment) OS=Zea mays (Maize) PE=4 SV=1	PREDICTED: germin-like protein 8-4, partial [Zea mays]
Zm00001eb419910		chr10	103786980	103906980	103871191	103888747	+	[J]	Translation, ribosomal structure and biogenesis	--	K05544|0.0|zma:100279244|K05544 tRNA-dihydrouridine synthase 3 [EC:1.3.1.89] | (RefSeq) pco088744, GRMZM2G120740; uncharacterized LOC100279244	[R]	General function prediction only	tRNA-dihydrouridine(47) synthase [NAD(P)(+)]-like OS=Oryza sativa subsp. japonica (Rice) PE=2 SV=2	tRNA-dihydrouridine(47) synthase [NAD(P)(+)] {ECO:0000256|RuleBase:RU291113} OS=Zea mays (Maize) PE=2 SV=1	uncharacterized protein LOC100279244 [Zea mays]
Zm00001eb419920		chr10	103786980	103906980	103904130	103905221	+	--	--	--	--	[O]	Posttranslational modification, protein turnover, chaperones	--	Putative uncharacterized protein Sb04g008895 {ECO:0000313|EMBL:EES04842.1} (Fragment) OS=Sorghum bicolor (Sorghum) PE=4 SV=1	PREDICTED: uncharacterized protein LOC103648489 [Zea mays]
Zm00001eb419930		chr10	103786980	103906980	103905285	103905647	+	--	--	--	--	--	--	--	Uncharacterized protein {ECO:0000313|EnsemblPlants:GRMZM2G371784_P01} OS=Zea mays (Maize) PE=4 SV=1	PREDICTED: uncharacterized protein LOC103648489 [Zea mays]
Zm00001eb420030		chr10	104346980	104406980	104365903	104366352	+	#N/A	#N/A	#N/A	#N/A	#N/A	#N/A	#N/A	#N/A	#N/A
Zm00001eb420160		chr10	105486980	105706980	105571361	105571986	-	--	--	--	--	--	--	Flowering-promoting factor 1-like protein 4 OS=Oryza sativa subsp. japonica (Rice) PE=3 SV=1	Uncharacterized protein {ECO:0000313|EMBL:AFW57920.1, ECO:0000313|EnsemblPlants:GRMZM2G009189_P01} OS=Zea mays (Maize) PE=4 SV=1	hypothetical protein ZEAMMB73_461064 [Zea mays]
Zm00001eb420170		chr10	105486980	105706980	105628267	105649961	-	[J]	Translation, ribosomal structure and biogenesis	--	K03267|0.0|sbi:SORBI_06g004300|K03267 peptide chain release factor subunit 3 | (RefSeq) SORBIDRAFT_06g004300, Sb06g004300; hypothetical protein	[J]	Translation, ribosomal structure and biogenesis	Elongation factor 1-alpha C GN=TEF-C OS=Porphyra purpurea (Red seaweed) PE=2 SV=1	Putative uncharacterized protein Sb06g004300 {ECO:0000313|EMBL:EES10540.1} OS=Sorghum bicolor (Sorghum) PE=4 SV=1	PREDICTED: eukaryotic peptide chain release factor GTP-binding subunit ERF3A [Zea mays]
Zm00001eb420200		chr10	105946980	106126980	105895778	105984771	-	--	--	--	K15202|0.0|zma:100192729|K15202 general transcription factor 3C polypeptide 5 (transcription factor C subunit 1) | (RefSeq) GRMZM2G053008; uncharacterized LOC100192729	[K]	Transcription	--	Uncharacterized protein {ECO:0000313|EMBL:AFW57928.1, ECO:0000313|EnsemblPlants:GRMZM2G053008_P01} OS=Zea mays (Maize) PE=4 SV=1	PREDICTED: hypothetical protein isoform X3 [Zea mays]
Zm00001eb420330		chr10	107006980	107646980	107079017	107083352	+	[F]	Nucleotide transport and metabolism	--	--	[TZ]	--	--	Uridine kinase {ECO:0000256|RuleBase:RU003825} OS=Setaria italica (Foxtail millet) PE=4 SV=1	PREDICTED: uncharacterized protein LOC103641538 isoform X2 [Zea mays]
Zm00001eb420350		chr10	107006980	107646980	107150787	107161023	+	--	--	--	--	[TZ]	--	--	Uncharacterized protein {ECO:0000313|EnsemblPlants:MLOC_4774.2} OS=Hordeum vulgare var. distichum (Domesticated barley) PE=4 SV=1	PREDICTED: uncharacterized protein LOC103641538 isoform X2 [Zea mays]
Zm00001eb420360		chr10	107006980	107646980	107297788	107300552	+	--	--	--	--	--	--	CASP-like protein 2A2 OS=Zea mays (Maize) PE=2 SV=1	CASP-like protein {ECO:0000256|RuleBase:RU361233} OS=Zea mays (Maize) PE=3 SV=1	CASP-like protein 2A2 [Zea mays]
Zm00001eb420370		chr10	107006980	107646980	107304396	107313465	-	--	--	--	--	--	--	--	Uncharacterized protein {ECO:0000313|EnsemblPlants:GRMZM2G126545_P02} OS=Zea mays (Maize) PE=4 SV=1	PREDICTED: LOC542207 isoform X1 [Zea mays]
Zm00001eb420380		chr10	107006980	107646980	107317649	107341207	+	NAD(P)-dependent dehydrogenase	;; ;;	--	--	[Q]	Secondary metabolites biosynthesis, transport and catabolism	Short-chain dehydrogenase TIC 32, chloroplastic GN=TIC32 OS=Arabidopsis thaliana (Mouse-ear cress) PE=2 SV=1	Uncharacterized protein {ECO:0000313|EMBL:AFW57955.1, ECO:0000313|EnsemblPlants:GRMZM2G126496_P02} OS=Zea mays (Maize) PE=4 SV=1	PREDICTED: short-chain dehydrogenase TIC 32, chloroplastic-like isoform X4 [Zea mays]
Zm00001eb420390		chr10	107006980	107646980	107355687	107385189	-	[P]	Inorganic ion transport and metabolism	--	--	[R]	General function prediction only	Metal tolerance protein C4 OS=Arabidopsis thaliana (Mouse-ear cress) PE=2 SV=1	Uncharacterized protein {ECO:0000313|EMBL:AFW57959.1, ECO:0000313|EnsemblPlants:GRMZM2G379686_P01} OS=Zea mays (Maize) PE=4 SV=1	PREDICTED: metal tolerance protein C4-like isoform X2 [Zea mays]
Zm00001eb420400		chr10	107006980	107646980	107517648	107546435	+	--	--	--	K19513|0.0|sbi:SORBI_06g004530|K19513 protein CLEC16A | (RefSeq) SORBIDRAFT_06g004530, Sb06g004530; hypothetical protein	[S]	Function unknown	--	Uncharacterized protein {ECO:0000313|EMBL:AFW57960.1, ECO:0000313|EnsemblPlants:GRMZM2G323754_P01} OS=Zea mays (Maize) PE=4 SV=1	PREDICTED: uncharacterized protein LOC100383777 isoform X1 [Zea mays]
Zm00001eb420410		chr10	107006980	107646980	107604434	107609437	-	[O]	Posttranslational modification, protein turnover, chaperones	--	--	[O]	Posttranslational modification, protein turnover, chaperones	Putative chaperone protein ClpB2, chloroplastic OS=Arabidopsis thaliana (Mouse-ear cress) PE=3 SV=1	Uncharacterized protein {ECO:0000313|EMBL:AFW57964.1, ECO:0000313|EnsemblPlants:GRMZM2G032547_P01} OS=Zea mays (Maize) PE=4 SV=1	PREDICTED: uncharacterized protein LOC103641545 isoform X2 [Zea mays]
Zm00001eb408330		chr10	10726980	10966980	10751024	10755533	-	[P]	Inorganic ion transport and metabolism	--	--	[P]	Inorganic ion transport and metabolism	Putative zinc transporter At3g08650 GN=At3g08650 OS=Arabidopsis thaliana (Mouse-ear cress) PE=2 SV=2	Uncharacterized protein {ECO:0000313|EMBL:ACF79234.1, ECO:0000313|EnsemblPlants:GRMZM5G813470_P01} OS=Zea mays (Maize) PE=2 SV=1	uncharacterized protein LOC100191969 precursor [Zea mays]
Zm00001eb408340		chr10	10726980	10966980	10911159	10912639	+	--	--	--	--	[Q]	Secondary metabolites biosynthesis, transport and catabolism	Pleiotropic drug resistance protein 12 OS=Oryza sativa subsp. japonica (Rice) PE=2 SV=1	Pleiotropic drug resistance protein 12 {ECO:0000313|EMBL:EMT27729.1} OS=Aegilops tauschii (Tausch's goatgrass) PE=4 SV=1	Pleiotropic drug resistance protein 1 [Glycine soja]
Zm00001eb408350		chr10	10726980	10966980	10954954	10957199	+	--	--	--	--	[E]	Amino acid transport and metabolism	Amino acid permease 2 GN=AAP2 OS=Arabidopsis thaliana (Mouse-ear cress) PE=1 SV=1	Uncharacterized protein {ECO:0000313|EMBL:AFW56241.1, ECO:0000313|EnsemblPlants:GRMZM2G076593_P01} OS=Zea mays (Maize) PE=4 SV=1	PREDICTED: amino acid permease 3-like [Zea mays]
Zm00001eb420420		chr10	107826980	107846980	107832101	107832594	+	--	--	--	K13648|1e-44|sbi:SORBI_02g043170|K13648 alpha-1,4-galacturonosyltransferase [EC:2.4.1.43] | (RefSeq) SORBIDRAFT_02g043170, Sb02g043170; hypothetical protein	--	--	--	Putative uncharacterized protein Sb02g043170 {ECO:0000313|EMBL:EER97746.1} OS=Sorghum bicolor (Sorghum) PE=4 SV=1	hypothetical protein SORBIDRAFT_02g043170 [Sorghum bicolor]
Zm00001eb420640		chr10	108866980	109026980	109013934	109018164	+	[F]	Nucleotide transport and metabolism	--	K03921|0.0|sbi:SORBI_06g012520|K03921 acyl-[acyl-carrier-protein] desaturase [EC:1.14.19.2 1.14.19.11 1.14.19.26] | (RefSeq) SORBIDRAFT_06g012520, Sb06g012520; hypothetical protein	--	--	Acyl-[acyl-carrier-protein] desaturase 5, chloroplastic (Precursor) OS=Oryza sativa subsp. japonica (Rice) PE=2 SV=2	Acyl-[acyl-carrier-protein] desaturase {ECO:0000256|RuleBase:RU000582} OS=Zea mays (Maize) PE=3 SV=1	hypothetical protein ZEAMMB73_127597 [Zea mays]
Zm00001eb420900		chr10	110506980	110586980	110568488	110569968	+	--	--	--	K08955|7e-18|sbi:SORBI_09g030660|K08955 ATP-dependent metalloprotease [EC:3.4.24.-] | (RefSeq) SORBIDRAFT_09g030660, Sb09g030660; hypothetical protein	[O]	Posttranslational modification, protein turnover, chaperones	ATP-dependent zinc metalloprotease FTSH 4, mitochondrial (Precursor) GN=FTSH4 OS=Arabidopsis thaliana (Mouse-ear cress) PE=1 SV=2	Uncharacterized protein {ECO:0000313|EnsemblPlants:GRMZM2G014458_P01} OS=Zea mays (Maize) PE=4 SV=1	hypothetical protein ZEAMMB73_372165 [Zea mays]
Zm00001eb421000		chr10	111206980	111386980	111353705	111355612	-	[K]	Transcription	--	--	--	--	Probable inactive leucine-rich repeat receptor-like protein kinase At3g03770 (Precursor) GN=At3g03770 OS=Arabidopsis thaliana (Mouse-ear cress) PE=2 SV=1	Uncharacterized protein {ECO:0000313|EMBL:ACF83024.1} OS=Zea mays (Maize) PE=2 SV=1	unknown [Zea mays]
Zm00001eb408410		chr10	11286980	11346980	11311945	11313552	-	--	--	--	K15102|7e-21|zma:541617|K15102 solute carrier family 25 (mitochondrial phosphate transporter), member 3 | (RefSeq) GRMZM2G152827; mitochondrial phosphate transporter	[C]	Energy production and conversion	Mitochondrial phosphate carrier protein 3, mitochondrial (Precursor) GN=MUA22_4 OS=Arabidopsis thaliana (Mouse-ear cress) PE=1 SV=1	Uncharacterized protein {ECO:0000313|EnsemblPlants:MLOC_16544.3} OS=Hordeum vulgare var. distichum (Domesticated barley) PE=3 SV=1	mitochondrial phosphate transporter [Zea mays]
Zm00001eb408420		chr10	11286980	11346980	11321611	11331049	-	--	--	--	K01858|2e-33|zma:100037797|K01858 myo-inositol-1-phosphate synthase [EC:5.5.1.4] | (RefSeq) mips2, GRMZM2G004528; inositol-3-phosphate synthase-like	[I]	Lipid transport and metabolism	Inositol-3-phosphate synthase OS=Hordeum vulgare (Barley) PE=2 SV=1	Uncharacterized protein {ECO:0000313|EMBL:AFW56247.1, ECO:0000313|EnsemblPlants:GRMZM2G392513_P01} OS=Zea mays (Maize) PE=4 SV=1	hypothetical protein ZEAMMB73_026968 [Zea mays]
Zm00001eb421400		chr10	113826980	113846980	113823863	113832017	+	--	--	--	--	[D]	Cell cycle control, cell division, chromosome partitioning	Protein MEI2-like 4 OS=Oryza sativa subsp. japonica (Rice) PE=2 SV=1	Uncharacterized protein {ECO:0000313|EMBL:AFW58117.1, ECO:0000313|EnsemblPlants:GRMZM2G451716_P01} OS=Zea mays (Maize) PE=4 SV=1	PREDICTED: LOW QUALITY PROTEIN: protein MEI2-like 4 [Zea mays]
Zm00001eb421410		chr10	113826980	113846980	113838742	113839296	+	--	--	--	--	[IOT]	--	--	Uncharacterized protein {ECO:0000313|EnsemblPlants:GRMZM2G153232_P01} OS=Zea mays (Maize) PE=4 SV=1	PREDICTED: uncharacterized protein LOC103642717 [Zea mays]
Zm00001eb408520		chr10	11966980	12106980	12018647	12021028	+	--	--	--	--	--	--	Probable WRKY transcription factor 70 GN=WRKY70 OS=Arabidopsis thaliana (Mouse-ear cress) PE=2 SV=1	Uncharacterized protein {ECO:0000313|EnsemblPlants:GRMZM2G004060_P01} OS=Zea mays (Maize) PE=4 SV=1	PREDICTED: uncharacterized protein LOC100277272 isoform X1 [Zea mays]
Zm00001eb408530		chr10	11966980	12106980	12081954	12084772	-	Multicopper oxidase with three cupredoxin domains (includes cell division protein FtsP and spore coat protein CotA)	;; ;;	--	K05909|0.0|sbi:SORBI_08g011530|K05909 laccase [EC:1.10.3.2] | (RefSeq) SORBIDRAFT_08g011530, Sb08g011530; hypothetical protein	[Q]	Secondary metabolites biosynthesis, transport and catabolism	Laccase-25 (Precursor) GN=LAC25 OS=Oryza sativa subsp. japonica (Rice) PE=3 SV=1	Laccase {ECO:0000256|RuleBase:RU361119} OS=Sorghum bicolor (Sorghum) PE=3 SV=1	PREDICTED: laccase-25-like [Zea mays]
Zm00001eb408630		chr10	12706980	13066980	12861053	12867357	-	--	--	--	K12386|0.0|zma:100283468|K12386 cystinosin | (RefSeq) pco143033, GRMZM2G015869; uncharacterized LOC100283468	[E]	Amino acid transport and metabolism	Cystinosin homolog GN=At5g40670 OS=Arabidopsis thaliana (Mouse-ear cress) PE=2 SV=1	Uncharacterized protein {ECO:0000313|EMBL:ACF86702.1, ECO:0000313|EnsemblPlants:GRMZM2G015869_P01} OS=Zea mays (Maize) PE=2 SV=1	LOC100283468 [Zea mays]
Zm00001eb408640		chr10	12706980	13066980	12937460	12956764	-	--	--	--	--	[R]	General function prediction only	Zinc finger CCCH domain-containing protein 65 OS=Oryza sativa subsp. japonica (Rice) PE=2 SV=1	C3H54 transcription factor {ECO:0000313|EMBL:AFT82653.1} (Fragment) OS=Zea mays subsp. mays (maize) PE=2 SV=1	PREDICTED: hypothetical protein isoform X2 [Zea mays]
Zm00001eb408650		chr10	12706980	13066980	12958626	12960698	+	[O]	Posttranslational modification, protein turnover, chaperones	--	--	[C]	Energy production and conversion	--	Uncharacterized protein {ECO:0000313|EMBL:AFW56291.1, ECO:0000313|EnsemblPlants:GRMZM2G006470_P01} OS=Zea mays (Maize) PE=4 SV=1	hypothetical protein ZEAMMB73_007943 [Zea mays]
Zm00001eb424770		chr10	127486980	127506980	127496580	127499948	+	[K]	Transcription	--	--	--	--	Probably inactive leucine-rich repeat receptor-like protein kinase At5g06940 (Precursor) GN=At5g06940 OS=Arabidopsis thaliana (Mouse-ear cress) PE=3 SV=1	Uncharacterized protein {ECO:0000313|EnsemblPlants:GRMZM2G066248_P01} OS=Zea mays (Maize) PE=3 SV=1	PREDICTED: probably inactive leucine-rich repeat receptor-like protein kinase At5g06940 [Zea mays]
Zm00001eb425000		chr10	128106980	128206980	128111579	128119584	-	--	--	--	K07466|2e-174|sbi:SORBI_10g016776|K07466 replication factor A1 | (RefSeq) SORBIDRAFT_10g016776, Sb10g016776; hypothetical protein	[L]	Replication, recombination and repair	Replication protein A 70 kDa DNA-binding subunit B OS=Oryza sativa subsp. japonica (Rice) PE=1 SV=1	Putative uncharacterized protein Sb10g016776 {ECO:0000313|EMBL:EER88373.1} (Fragment) OS=Sorghum bicolor (Sorghum) PE=4 SV=1	PREDICTED: uncharacterized protein LOC103641769 isoform X2 [Zea mays]
Zm00001eb425740		chr10	130346980	130806980	130346812	130348844	-	--	--	--	K17888|1e-142|sbi:SORBI_06g021450|K17888 ubiquitin-like-conjugating enzyme ATG10 | (RefSeq) SORBIDRAFT_06g021450, Sb06g021450; hypothetical protein	[S]	Function unknown	Ubiquitin-like-conjugating enzyme ATG10 GN=ATG10 OS=Arabidopsis thaliana (Mouse-ear cress) PE=1 SV=1	Uncharacterized protein {ECO:0000313|EnsemblPlants:GRMZM2G066059_P08} OS=Zea mays (Maize) PE=2 SV=1	autophagy-related 10 variant 1 [Zea mays]
Zm00001eb425750		chr10	130346980	130806980	130396652	130402454	-	--	--	--	K11090|0.0|zma:100194092|K11090 lupus La protein | (RefSeq) GRMZM2G096705; uncharacterized LOC100194092	[R]	General function prediction only	La protein 1 GN=LA1 OS=Arabidopsis thaliana (Mouse-ear cress) PE=1 SV=1	Uncharacterized protein {ECO:0000313|EMBL:AFW58730.1, ECO:0000313|EnsemblPlants:GRMZM2G096705_P01} OS=Zea mays (Maize) PE=4 SV=1	hypothetical protein ZEAMMB73_444265 [Zea mays]
Zm00001eb425770		chr10	130346980	130806980	130439841	130441377	+	--	--	--	--	[S]	Function unknown	GDT1-like protein 5 OS=Oryza sativa subsp. japonica (Rice) PE=2 SV=1	Uncharacterized protein {ECO:0000313|EnsemblPlants:ORGLA08G0137600.1} OS=Oryza glaberrima (African rice) PE=4 SV=1	PREDICTED: lysine-rich arabinogalactan protein 19-like [Zea mays]
Zm00001eb425780		chr10	130346980	130806980	130445080	130445628	+	--	--	--	K13421|2e-11|vvi:100261809|K13421 uridine monophosphate synthetase [EC:2.4.2.10 4.1.1.23] | (RefSeq) uridine 5'-monophosphate synthase	[F]	Nucleotide transport and metabolism	Orotidine 5'-phosphate decarboxylase (Fragment) GN=PYR5-6 OS=Nicotiana tabacum (Common tobacco) PE=2 SV=1	Uncharacterized protein {ECO:0000313|EMBL:AFW58733.1, ECO:0000313|EnsemblPlants:GRMZM2G137920_P01} OS=Zea mays (Maize) PE=4 SV=1	hypothetical protein ZEAMMB73_009481 [Zea mays]
Zm00001eb425790		chr10	130346980	130806980	130457106	130458809	+	--	--	--	--	[K]	Transcription	Zinc finger protein CONSTANS-LIKE 5 GN=COL5 OS=Arabidopsis thaliana (Mouse-ear cress) PE=2 SV=2	Uncharacterized protein {ECO:0000313|EMBL:AFW58734.1, ECO:0000313|EnsemblPlants:AC233888.1_FGP002} OS=Zea mays (Maize) PE=2 SV=1	PREDICTED: zinc finger protein CONSTANS-LIKE 3-like [Zea mays]
Zm00001eb425800		chr10	130346980	130806980	130472880	130475775	+	--	--	--	--	--	--	--	Uncharacterized protein {ECO:0000313|EMBL:AFW58735.1, ECO:0000313|EnsemblPlants:AC233888.1_FGP001} OS=Zea mays (Maize) PE=4 SV=1	PREDICTED: uncharacterized protein LOC100502080 [Zea mays]
Zm00001eb425810		chr10	130346980	130806980	130510743	130513509	-	--	--	--	--	--	--	--	Uncharacterized protein {ECO:0000313|EMBL:AFW58738.1, ECO:0000313|EnsemblPlants:GRMZM2G125452_P01} OS=Zea mays (Maize) PE=4 SV=1	hypothetical protein ZEAMMB73_666733 [Zea mays]
Zm00001eb425830		chr10	130346980	130806980	130524658	130527678	+	--	--	--	K01611|0.0|zma:100282559|K01611 S-adenosylmethionine decarboxylase [EC:4.1.1.50] | (RefSeq) GRMZM2G125635; S-adenosylmethionine decarboxylase proenzyme	[T]	Signal transduction mechanisms	S-adenosylmethionine decarboxylase beta chain (Precursor) GN=SAMDC OS=Zea mays (Maize) PE=2 SV=1	S-adenosylmethionine decarboxylase proenzyme {ECO:0000256|PIRNR:PIRNR001355} OS=Zea mays (Maize) PE=2 SV=1	S-adenosylmethionine decarboxylase proenzyme [Zea mays]	sam1
Zm00001eb425840		chr10	130346980	130806980	130531763	130547439	-	--	--	--	K00430|0.0|sbi:SORBI_06g021550|K00430 peroxidase [EC:1.11.1.7] | (RefSeq) SORBIDRAFT_06g021550, Sb06g021550; hypothetical protein	--	--	Peroxidase 18 (Precursor) GN=F27C12.28 OS=Arabidopsis thaliana (Mouse-ear cress) PE=3 SV=1	Uncharacterized protein {ECO:0000313|EMBL:ACR34255.1, ECO:0000313|EnsemblPlants:GRMZM2G062390_P01} OS=Zea mays (Maize) PE=2 SV=1	PREDICTED: uncharacterized protein LOC100273055 isoform X1 [Zea mays]
Zm00001eb425850		chr10	130346980	130806980	130557298	130562972	+	[O]	Posttranslational modification, protein turnover, chaperones	--	--	[O]	Posttranslational modification, protein turnover, chaperones	Cell division control protein 48 homolog B GN=CDC48B OS=Arabidopsis thaliana (Mouse-ear cress) PE=2 SV=1	Uncharacterized protein {ECO:0000313|EMBL:AFW58742.1, ECO:0000313|EnsemblPlants:GRMZM2G149994_P04} OS=Zea mays (Maize) PE=3 SV=1	PREDICTED: cell division control protein 48 homolog B [Zea mays]
Zm00001eb425860		chr10	130346980	130806980	130640817	130646765	-	--	--	--	K03260|0.0|sbi:SORBI_06g021600|K03260 translation initiation factor 4G | (RefSeq) SORBIDRAFT_06g021600, Sb06g021600; hypothetical protein	[J]	Translation, ribosomal structure and biogenesis	Eukaryotic translation initiation factor isoform 4G-1 GN=OSJNBa0029H02.9 OS=Oryza sativa subsp. japonica (Rice) PE=2 SV=2	Uncharacterized protein {ECO:0000313|EMBL:AFW58750.1, ECO:0000313|EnsemblPlants:GRMZM2G098577_P01} OS=Zea mays (Maize) PE=4 SV=1	PREDICTED: uncharacterized protein LOC100382039 isoform X1 [Zea mays]
Zm00001eb428320		chr10	138086980	138106980	138099472	138100986	+	[T]	Signal transduction mechanisms	--	--	--	--	E3 ubiquitin-protein ligase PUB23 GN=PUB23 OS=Arabidopsis thaliana (Mouse-ear cress) PE=1 SV=1	Uncharacterized protein {ECO:0000313|EMBL:ACL54202.1, ECO:0000313|EnsemblPlants:GRMZM2G169690_P01} OS=Zea mays (Maize) PE=2 SV=1	uncharacterized protein LOC100280112 [Zea mays]
Zm00001eb428330		chr10	138086980	138106980	138102798	138110420	-	--	--	--	K10695|0.0|zma:100279610|K10695 E3 ubiquitin-protein ligase RNF1/2 [EC:2.3.2.27] | (RefSeq) putative RING zinc finger domain superfamily protein	[O]	Posttranslational modification, protein turnover, chaperones	Putative E3 ubiquitin-protein ligase RING1a GN=K9L2.3 OS=Arabidopsis thaliana (Mouse-ear cress) PE=1 SV=2	Uncharacterized protein {ECO:0000313|EMBL:ACL53168.1, ECO:0000313|EnsemblPlants:GRMZM2G169645_P03} OS=Zea mays (Maize) PE=2 SV=1	uncharacterized LOC100279610 [Zea mays]
Zm00001eb429400		chr10	141286980	141326980	141318109	141320942	+	--	--	--	--	--	--	--	Uncharacterized protein {ECO:0000313|EMBL:ACF86394.1} OS=Zea mays (Maize) PE=2 SV=1	uncharacterized protein LOC100279635 [Zea mays]
Zm00001eb429410		chr10	141286980	141326980	141321532	141327897	+	--	--	--	K15193|0.0|sbi:SORBI_06g024990|K15193 protein SPT2 | (RefSeq) SORBIDRAFT_06g024990, Sb06g024990; hypothetical protein	--	--	--	Uncharacterized protein {ECO:0000313|EMBL:AFW59228.1, ECO:0000313|EnsemblPlants:AF466202.2_FGP008} OS=Zea mays (Maize) PE=4 SV=1	PREDICTED: protein SPT2 homolog isoform X1 [Zea mays]
Zm00001eb429810		chr10	141986980	142006980	141986739	141987295	+	--	--	--	--	--	--	--	Uncharacterized protein {ECO:0000313|EMBL:ACR37237.1} OS=Zea mays (Maize) PE=2 SV=1	unknown [Zea mays]
Zm00001eb429820		chr10	141986980	142006980	141994415	141997453	+	[O]	Posttranslational modification, protein turnover, chaperones	--	K09503|0.0|zma:100382437|K09503 DnaJ homolog subfamily A member 2 | (RefSeq) GRMZM2G134917; putative dnaJ chaperone family protein	[O]	Posttranslational modification, protein turnover, chaperones	DnaJ protein homolog (Precursor) GN=DNAJ1 OS=Cucumis sativus (Cucumber) PE=2 SV=1	Uncharacterized protein {ECO:0000313|EnsemblPlants:GRMZM2G028218_P01} OS=Zea mays (Maize) PE=4 SV=1	putative dnaJ chaperone family protein [Zea mays]
Zm00001eb429830		chr10	141986980	142006980	141998557	142000623	-	--	--	--	K09422|3e-157|sbi:SORBI_06g024510|K09422 myb proto-oncogene protein, plant | (RefSeq) SORBIDRAFT_06g024510, Sb06g024510; hypothetical protein	[K]	Transcription	Transcription factor GAMYB OS=Oryza sativa subsp. japonica (Rice) PE=2 SV=1	Uncharacterized protein {ECO:0000313|EnsemblPlants:GRMZM2G105137_P01} (Fragment) OS=Zea mays (Maize) PE=2 SV=1	PREDICTED: myb-related protein MYBAS2 isoform X1 [Zea mays]
Zm00001eb429840		chr10	141986980	142006980	142001015	142002047	-	--	--	--	--	--	--	--	Uncharacterized protein {ECO:0000313|EMBL:AFW59286.1, ECO:0000313|EnsemblPlants:GRMZM2G007899_P01} OS=Zea mays (Maize) PE=4 SV=1	PREDICTED: uncharacterized protein LOC103642001 [Zea mays]
Zm00001eb409200		chr10	16266980	17046980	16324481	16331230	+	--	--	--	--	[L]	Replication, recombination and repair	Small RNA degrading nuclease 5 GN=SDN5 OS=Arabidopsis thaliana (Mouse-ear cress) PE=2 SV=2	Uncharacterized protein {ECO:0000313|EMBL:ACR35678.1, ECO:0000313|EnsemblPlants:GRMZM2G310674_P02} OS=Zea mays (Maize) PE=2 SV=1	PREDICTED: hypothetical protein isoform X1 [Zea mays]
Zm00001eb409210		chr10	16266980	17046980	16333336	16341945	-	[L]	Replication, recombination and repair	--	K03509|5e-49|sbi:SORBI_03g035050|K03509 DNA polymerase eta [EC:2.7.7.7] | (RefSeq) SORBIDRAFT_03g035050, Sb03g035050; hypothetical protein	[L]	Replication, recombination and repair	DNA polymerase eta OS=Arabidopsis thaliana (Mouse-ear cress) PE=1 SV=1	Uncharacterized protein {ECO:0000313|EnsemblPlants:AC212823.4_FGP003} (Fragment) OS=Zea mays (Maize) PE=2 SV=1	PREDICTED: uncharacterized protein LOC103627219 [Zea mays]
Zm00001eb409220		chr10	16266980	17046980	16342693	16457991	+	--	--	--	K02701|7e-96|zma:100304072|K02701 photosystem I subunit PsaN | (RefSeq) photosystem I reaction center subunit N	--	--	Photosystem I reaction center subunit N, chloroplastic (Precursor) GN=PSAN OS=Hordeum vulgare (Barley) PE=2 SV=1	Uncharacterized protein {ECO:0000313|EnsemblPlants:GRMZM2G009048_P01} OS=Zea mays (Maize) PE=4 SV=1	PREDICTED: photosystem I reaction center subunit N, chloroplastic-like [Zea mays]
Zm00001eb409230		chr10	16266980	17046980	16459272	16476305	+	[G]	Carbohydrate transport and metabolism	--	--	[G]	Carbohydrate transport and metabolism	Alpha-galactosidase (Precursor) OS=Coffea arabica (Arabian coffee) PE=1 SV=1	Uncharacterized protein {ECO:0000313|EMBL:ACN31209.1, ECO:0000313|EnsemblPlants:GRMZM2G028307_P02} OS=Zea mays (Maize) PE=2 SV=1	unknown [Zea mays]
Zm00001eb409250		chr10	16266980	17046980	16490485	16493703	+	[P]	Inorganic ion transport and metabolism	--	K11816|0.0|zma:100037821|K11816 indole-3-pyruvate monooxygenase [EC:1.14.13.168] | (RefSeq) yuc, GRMZM2G091819; flavin monooxygenase	[Q]	Secondary metabolites biosynthesis, transport and catabolism	Probable indole-3-pyruvate monooxygenase YUCCA11 GN=F24J8.6 OS=Arabidopsis thaliana (Mouse-ear cress) PE=2 SV=1	Uncharacterized protein {ECO:0000313|EnsemblPlants:GRMZM2G091819_P01} OS=Zea mays (Maize) PE=4 SV=1	disulfide oxidoreductase/ monooxygenase/ oxidoreductase [Zea mays]
Zm00001eb409270		chr10	16266980	17046980	16545003	16546980	+	--	--	--	--	--	--	Ureide permease 2 GN=UPS2 OS=Arabidopsis thaliana (Mouse-ear cress) PE=2 SV=2	Uncharacterized protein {ECO:0000313|EMBL:ACR38635.1, ECO:0000313|EnsemblPlants:GRMZM2G091891_P01} OS=Zea mays (Maize) PE=2 SV=1	hypothetical protein [Zea mays]
Zm00001eb409280		chr10	16266980	17046980	16630294	16634834	-	[O]	Posttranslational modification, protein turnover, chaperones	--	K09506|0.0|zma:100383616|K09506 DnaJ homolog subfamily A member 5 | (RefSeq) GRMZM2G130127; uncharacterized LOC100383616	[O]	Posttranslational modification, protein turnover, chaperones	Chaperone protein dnaJ 39 GN=T2K10.3 OS=Arabidopsis thaliana (Mouse-ear cress) PE=2 SV=2	Uncharacterized protein {ECO:0000313|EMBL:ACN34712.1, ECO:0000313|EnsemblPlants:GRMZM2G130127_P01} OS=Zea mays (Maize) PE=2 SV=1	hypothetical protein [Zea mays]
Zm00001eb409300		chr10	16266980	17046980	16896223	16904624	-	[O]	Posttranslational modification, protein turnover, chaperones	--	K09506|0.0|zma:100277078|K09506 DnaJ homolog subfamily A member 5 | (RefSeq) GRMZM2G302883; uncharacterized LOC100277078	[O]	Posttranslational modification, protein turnover, chaperones	Chaperone protein dnaJ 15 GN=T2E12.8 OS=Arabidopsis thaliana (Mouse-ear cress) PE=1 SV=1	Uncharacterized protein {ECO:0000313|EMBL:AFW56377.1, ECO:0000313|EnsemblPlants:GRMZM2G170027_P01} OS=Zea mays (Maize) PE=4 SV=1	PREDICTED: dnaJ homolog subfamily C member 21-like [Zea mays]
Zm00001eb409310		chr10	16266980	17046980	16905411	16910884	+	--	--	--	--	--	--	--	Uncharacterized protein {ECO:0000313|EnsemblPlants:GRMZM2G021896_P01} OS=Zea mays (Maize) PE=4 SV=1	TPA: hypothetical protein ZEAMMB73_713534 [Zea mays]
Zm00001eb409320		chr10	16266980	17046980	16980429	16980729	-	--	--	--	K09506|2e-57|zma:100277078|K09506 DnaJ homolog subfamily A member 5 | (RefSeq) GRMZM2G302883; uncharacterized LOC100277078	[O]	Posttranslational modification, protein turnover, chaperones	--	Uncharacterized protein {ECO:0000313|EMBL:ACF85465.1, ECO:0000313|EnsemblPlants:GRMZM2G047889_P01} OS=Zea mays (Maize) PE=2 SV=1	PREDICTED: dnaJ homolog subfamily C member 21-like [Zea mays]
Zm00001eb409330		chr10	16266980	17046980	16984805	16987771	+	--	--	--	--	--	--	--	Uncharacterized protein {ECO:0000313|EnsemblPlants:GRMZM2G021896_P01} OS=Zea mays (Maize) PE=4 SV=1	TPA: hypothetical protein ZEAMMB73_713534 [Zea mays]
Zm00001eb409350		chr10	16266980	17046980	17035793	17037482	-	[O]	Posttranslational modification, protein turnover, chaperones	--	K09506|0.0|zma:100277078|K09506 DnaJ homolog subfamily A member 5 | (RefSeq) GRMZM2G302883; uncharacterized LOC100277078	[O]	Posttranslational modification, protein turnover, chaperones	Chaperone protein dnaJ 39 GN=T2K10.3 OS=Arabidopsis thaliana (Mouse-ear cress) PE=2 SV=2	Uncharacterized protein {ECO:0000313|EMBL:ACF85465.1, ECO:0000313|EnsemblPlants:GRMZM2G047889_P01} OS=Zea mays (Maize) PE=2 SV=1	PREDICTED: dnaJ homolog subfamily C member 21-like [Zea mays]
Zm00001eb409360		chr10	16266980	17046980	17038590	17042320	-	--	--	--	--	[S]	Function unknown	--	Uncharacterized protein {ECO:0000313|EnsemblPlants:GRMZM2G180232_P01} OS=Zea mays (Maize) PE=4 SV=1	PREDICTED: uncharacterized protein LOC103626079 isoform X2 [Zea mays]
Zm00001eb409490		chr10	17906980	17986980	17955010	17956399	-	--	--	--	--	[DR]	--	BTB/POZ and MATH domain-containing protein 1 GN=BPM1 OS=Arabidopsis thaliana (Mouse-ear cress) PE=1 SV=1	Uncharacterized protein {ECO:0000313|EMBL:AFW56402.1, ECO:0000313|EnsemblPlants:GRMZM2G046238_P01} OS=Zea mays (Maize) PE=4 SV=1	hypothetical protein ZEAMMB73_159365 [Zea mays]
Zm00001eb409500		chr10	18086980	18546980	18154651	18172258	-	[J]	Translation, ribosomal structure and biogenesis	--	K01872|0.0|sbi:SORBI_08g008230|K01872 alanyl-tRNA synthetase [EC:6.1.1.7] | (RefSeq) SORBIDRAFT_08g008230, Sb08g008230; hypothetical protein	[J]	Translation, ribosomal structure and biogenesis	Alanine--tRNA ligase {ECO:0000255|HAMAP-Rule:MF_03133} (Precursor) GN=F14I3.17 OS=Arabidopsis thaliana (Mouse-ear cress) PE=1 SV=3	Alanine--tRNA ligase {ECO:0000256|HAMAP-Rule:MF_03133} OS=Zea mays (Maize) PE=3 SV=1	PREDICTED: alanine--tRNA ligase [Zea mays]
Zm00001eb409520		chr10	18086980	18546980	18265574	18274543	-	--	--	--	--	--	--	--	Putative uncharacterized protein Sb02g008750 {ECO:0000313|EMBL:EER98339.1} OS=Sorghum bicolor (Sorghum) PE=4 SV=1	hypothetical protein SORBIDRAFT_02g008750 [Sorghum bicolor]
Zm00001eb409530		chr10	18086980	18546980	18379328	18393176	-	[E]	Amino acid transport and metabolism	--	K01322|0.0|zma:100191488|K01322 prolyl oligopeptidase [EC:3.4.21.26] | (RefSeq) pco126705, GRMZM2G015238; uncharacterized LOC100191488	[O]	Posttranslational modification, protein turnover, chaperones	--	Uncharacterized protein {ECO:0000313|EnsemblPlants:GRMZM2G015238_P01} OS=Zea mays (Maize) PE=4 SV=1	prolyl endopeptidase [Zea mays]
Zm00001eb409540		chr10	18086980	18546980	18443191	18445974	-	--	--	--	--	--	--	--	Uncharacterized protein {ECO:0000313|EMBL:AFW56410.1, ECO:0000313|EnsemblPlants:GRMZM2G319262_P01} OS=Zea mays (Maize) PE=4 SV=1	PREDICTED: serine/threonine-protein phosphatase 4 regulatory subunit 3-like [Zea mays]
Zm00001eb409590		chr10	18766980	19026980	18819410	18820024	+	--	--	--	--	[O]	Posttranslational modification, protein turnover, chaperones	RING-H2 finger protein ATL68 GN=ATL68 OS=Arabidopsis thaliana (Mouse-ear cress) PE=2 SV=1	Uncharacterized protein {ECO:0000313|EnsemblPlants:GRMZM2G356895_P01} OS=Zea mays (Maize) PE=4 SV=1	putative RING zinc finger domain superfamily protein [Zea mays]
Zm00001eb409600		chr10	18766980	19026980	18823287	18829010	+	--	--	--	K11517|3e-15|sbi:SORBI_01g005960|K11517 (S)-2-hydroxy-acid oxidase [EC:1.1.3.15] | (RefSeq) SORBIDRAFT_01g005960, Sb01g005960; hypothetical protein	[C]	Energy production and conversion	Peroxisomal (S)-2-hydroxy-acid oxidase GLO5 OS=Oryza sativa subsp. japonica (Rice) PE=2 SV=1	Uncharacterized protein {ECO:0000313|EMBL:AFW56416.1, ECO:0000313|EnsemblPlants:AC198699.3_FGP004} OS=Zea mays (Maize) PE=4 SV=1	hypothetical protein ZEAMMB73_074381 [Zea mays]
Zm00001eb409610		chr10	18766980	19026980	18828721	18829472	-	#N/A	#N/A	#N/A	#N/A	#N/A	#N/A	#N/A	#N/A	#N/A
Zm00001eb409620		chr10	18766980	19026980	18842311	18845952	+	[D]	Cell cycle control, cell division, chromosome partitioning	Cellular Component: chloroplast inner membrane (GO:0009706);; Biological Process: chloroplast fission (GO:0010020);; Biological Process: regulation of barrier septum assembly (GO:0032955);; Molecular Function: identical protein binding (GO:0042802);; Molecular Function: ATPase binding (GO:0051117);;	--	--	--	Cell division topological specificity factor homolog, chloroplastic (Precursor) OS=Arabidopsis thaliana (Mouse-ear cress) PE=1 SV=1	MinE {ECO:0000313|EMBL:BAD05165.1} OS=Zea mays (Maize) PE=2 SV=1	chitin synthase homolog1 [Zea mays]
Zm00001eb409630		chr10	18766980	19026980	18955557	18959682	-	--	--	--	--	--	--	--	Putative uncharacterized protein {ECO:0000313|EMBL:ACG38161.1} OS=Zea mays (Maize) PE=2 SV=1	hypothetical protein [Zea mays]
Zm00001eb409730		chr10	19566980	21386980	19578810	19582201	+	--	--	--	K13162|4e-31|osa:4348996|K13162 poly(rC)-binding protein 2/3/4 | (RefSeq) KH domain-containing protein At4g18375	[AR]	--	--	Uncharacterized protein {ECO:0000313|EMBL:AFW56431.1, ECO:0000313|EnsemblPlants:AC208649.4_FGP003} OS=Zea mays (Maize) PE=4 SV=1	hypothetical protein ZEAMMB73_235656 [Zea mays]
Zm00001eb409740		chr10	19566980	21386980	19678758	19684923	+	[I]	Lipid transport and metabolism	--	K05605|0.0|zma:100283469|K05605 3-hydroxyisobutyryl-CoA hydrolase [EC:3.1.2.4] | (RefSeq) GRMZM2G181227; CHY1	--	--	3-hydroxyisobutyryl-CoA hydrolase 1 GN=CHY1 OS=Arabidopsis thaliana (Mouse-ear cress) PE=1 SV=1	Uncharacterized protein {ECO:0000313|EMBL:ACF82030.1, ECO:0000313|EnsemblPlants:GRMZM2G181227_P01} OS=Zea mays (Maize) PE=2 SV=1	PREDICTED: CHY1 isoform X1 [Zea mays]
Zm00001eb409750		chr10	19566980	21386980	19718524	19722048	-	--	--	Molecular Function: RNA binding (GO:0003723);;	--	[J]	Translation, ribosomal structure and biogenesis	Putative pumilio homolog 8, chloroplastic (Precursor) GN=APUM8 OS=Arabidopsis thaliana (Mouse-ear cress) PE=3 SV=2	Maternal protein pumilio {ECO:0000313|EMBL:ACG37465.1} OS=Zea mays (Maize) PE=2 SV=1	maternal protein pumilio [Zea mays]
Zm00001eb409770		chr10	19566980	21386980	19783269	19791190	-	--	--	--	--	--	--	--	Putative uncharacterized protein Sb08g015250 {ECO:0000313|EMBL:EES15993.1} OS=Sorghum bicolor (Sorghum) PE=4 SV=1	hypothetical protein SORBIDRAFT_08g015250 [Sorghum bicolor]
Zm00001eb409780		chr10	19566980	21386980	19791150	19792786	-	--	--	--	--	--	--	--	Uncharacterized protein {ECO:0000313|EMBL:AFW63585.1} (Fragment) OS=Zea mays (Maize) PE=4 SV=1	hypothetical protein ZEAMMB73_314837, partial [Zea mays]
Zm00001eb409790		chr10	19566980	21386980	19848089	19850163	+	--	--	--	--	--	--	--	Uncharacterized protein {ECO:0000313|EMBL:ACF81608.1, ECO:0000313|EnsemblPlants:GRMZM2G152143_P01} OS=Zea mays (Maize) PE=2 SV=1	PREDICTED: hypothetical protein isoform X2 [Zea mays]
Zm00001eb409800		chr10	19566980	21386980	20061146	20072309	-	--	--	--	--	[R]	General function prediction only	Lysine-specific demethylase JMJ705 OS=Oryza sativa subsp. japonica (Rice) PE=1 SV=1	Uncharacterized protein {ECO:0000313|EMBL:AFW56441.1, ECO:0000313|EnsemblPlants:GRMZM2G431157_P01} OS=Zea mays (Maize) PE=4 SV=1	PREDICTED: lysine-specific demethylase REF6-like [Zea mays]
Zm00001eb409810		chr10	19566980	21386980	20153209	20170014	+	--	--	Molecular Function: catalytic activity (GO:0003824);; Biological Process: metabolic process (GO:0008152);;	--	[T]	Signal transduction mechanisms	Probable protein phosphatase 2C 48 OS=Oryza sativa subsp. japonica (Rice) PE=2 SV=1	Uncharacterized protein {ECO:0000313|EMBL:ACN36173.1, ECO:0000313|EnsemblPlants:GRMZM2G069713_P02} OS=Zea mays (Maize) PE=2 SV=1	putative protein phosphatase 2C family protein [Zea mays]
Zm00001eb409820		chr10	19566980	21386980	20233208	20233963	+	--	--	--	--	--	--	--	Uncharacterized protein {ECO:0000313|EnsemblPlants:GRMZM2G365931_P01} OS=Zea mays (Maize) PE=4 SV=1	hypothetical protein ZEAMMB73_719842 [Zea mays]
Zm00001eb409830		chr10	19566980	21386980	20241127	20241684	+	--	--	--	--	--	--	--	Uncharacterized protein {ECO:0000313|EnsemblPlants:GRMZM2G365931_P01} OS=Zea mays (Maize) PE=4 SV=1	hypothetical protein ZEAMMB73_719842 [Zea mays]
Zm00001eb409840		chr10	19566980	21386980	20332671	20358255	+	--	--	Cellular Component: mitochondrion (GO:0005739);; Cellular Component: chloroplast inner membrane (GO:0009706);;	--	--	--	--	Putative uncharacterized protein Sb08g011730 {ECO:0000313|EMBL:EES16982.1} OS=Sorghum bicolor (Sorghum) PE=4 SV=1	hypothetical protein SORBIDRAFT_08g011730 [Sorghum bicolor]
Zm00001eb409850		chr10	19566980	21386980	20599493	20656858	+	[T]	Signal transduction mechanisms	Molecular Function: ATP binding (GO:0005524);; Biological Process: starch catabolic process (GO:0005983);; Cellular Component: chloroplast stroma (GO:0009570);; Biological Process: plant-type cell wall organization (GO:0009664);; Molecular Function: carbohydrate kinase activity (GO:0019200);; Biological Process: starch biosynthetic process (GO:0019252);; Biological Process: protein autophosphoryl…	K15535|0.0|sbi:SORBI_04g010020|K15535 phosphoglucan, water dikinase [EC:2.7.9.5] | (RefSeq) SORBIDRAFT_04g010020, Sb04g010020; hypothetical protein	--	--	Phosphoglucan, water dikinase, chloroplastic (Precursor) OS=Oryza sativa subsp. japonica (Rice) PE=3 SV=2	Putative uncharacterized protein Sb04g010020 {ECO:0000313|EMBL:EES06635.1} OS=Sorghum bicolor (Sorghum) PE=4 SV=1	hypothetical protein SORBIDRAFT_04g010020 [Sorghum bicolor]
Zm00001eb409860		chr10	19566980	21386980	20865532	20866032	-	--	--	--	--	--	--	--	Uncharacterized protein {ECO:0000313|EMBL:AFW56446.1, ECO:0000313|EnsemblPlants:AC198382.3_FGP001} OS=Zea mays (Maize) PE=4 SV=1	PREDICTED: octapeptide-repeat protein T2-like [Zea mays]
Zm00001eb409870		chr10	19566980	21386980	20959139	20975902	-	--	--	--	K10592|0.0|sbi:SORBI_08g012560|K10592 E3 ubiquitin-protein ligase HUWE1 [EC:2.3.2.26] | (RefSeq) SORBIDRAFT_08g012560, Sb08g012560; hypothetical protein	[OK]	--	E3 ubiquitin-protein ligase UPL1 GN=UPL1 OS=Arabidopsis thaliana (Mouse-ear cress) PE=1 SV=3	Uncharacterized protein {ECO:0000313|EMBL:AFW56448.1, ECO:0000313|EnsemblPlants:GRMZM2G331368_P01} OS=Zea mays (Maize) PE=4 SV=1	hypothetical protein ZEAMMB73_248644 [Zea mays]
Zm00001eb409880		chr10	19566980	21386980	21254639	21301168	+	[L]	Replication, recombination and repair	--	K02349|0.0|vvi:100264582|K02349 DNA polymerase theta [EC:2.7.7.7] | (RefSeq) helicase and polymerase-containing protein TEBICHI	[R]	General function prediction only	Helicase and polymerase-containing protein TEBICHI GN=TEB OS=Arabidopsis thaliana (Mouse-ear cress) PE=2 SV=1	Uncharacterized protein {ECO:0000313|EnsemblPlants:Si020945m} OS=Setaria italica (Foxtail millet) PE=4 SV=1	PREDICTED: DNA polymerase theta isoform X2 [Zea mays]
Zm00001eb409890		chr10	21406980	21886980	21662748	21675375	+	--	--	--	--	--	--	--	Uncharacterized protein {ECO:0000313|EMBL:AFW56454.1, ECO:0000313|EnsemblPlants:GRMZM2G087531_P01} OS=Zea mays (Maize) PE=4 SV=1	PREDICTED: probable GPI-anchored adhesin-like protein PGA55 isoform X1 [Zea mays]
Zm00001eb409900		chr10	21406980	21886980	21792894	21797551	-	--	--	--	--	--	--	--	--	PREDICTED: callose synthase 5-like [Zea mays]
Zm00001eb409910		chr10	21406980	21886980	21821915	21823519	-	--	--	--	--	--	--	--	Uncharacterized protein {ECO:0000313|EMBL:AFW56455.1, ECO:0000313|EnsemblPlants:GRMZM2G084005_P01} OS=Zea mays (Maize) PE=4 SV=1	hypothetical protein ZEAMMB73_360091 [Zea mays]
Zm00001eb410000		chr10	22166980	22526980	22373189	22381100	+	--	--	--	K13100|0.0|sbi:SORBI_03g029810|K13100 pre-mRNA-splicing factor CWC22 | (RefSeq) SORBIDRAFT_03g029810, Sb03g029810; hypothetical protein	[R]	General function prediction only	--	Putative uncharacterized protein Sb03g029810 {ECO:0000313|EMBL:EES01189.1} OS=Sorghum bicolor (Sorghum) PE=4 SV=1	PREDICTED: pre-mRNA-splicing factor CWC22 homolog [Zea mays]
Zm00001eb410020		chr10	22166980	22526980	22419086	22426364	-	--	--	--	--	--	--	Protein DEHYDRATION-INDUCED 19 GN=F14G9.11 OS=Arabidopsis thaliana (Mouse-ear cress) PE=1 SV=2	Uncharacterized protein {ECO:0000313|EMBL:ACN27859.1, ECO:0000313|EnsemblPlants:GRMZM2G103909_P01} OS=Zea mays (Maize) PE=2 SV=1	PREDICTED: fiber protein Fb2 isoform X1 [Zea mays]
Zm00001eb410240		chr10	23666980	23686980	23680735	23685425	-	--	--	--	K21198|3e-136|zma:100273308|K21198 gamma-soluble NSF attachment protein | (RefSeq) GRMZM2G145175; uncharacterized LOC100273308	[U]	Intracellular trafficking, secretion, and vesicular transport	Gamma-soluble NSF attachment protein GN=GSNAP OS=Arabidopsis thaliana (Mouse-ear cress) PE=2 SV=1	Uncharacterized protein {ECO:0000313|EMBL:AFW56498.1, ECO:0000313|EnsemblPlants:GRMZM2G149410_P01} OS=Zea mays (Maize) PE=4 SV=1	hypothetical protein ZEAMMB73_063684 [Zea mays]
Zm00001eb410290		chr10	24286980	24926980	24438037	24438878	-	--	--	--	--	--	--	--	PH01B031C15.1 protein {ECO:0000313|EMBL:CCI55418.1} OS=Phyllostachys edulis PE=4 SV=1	PREDICTED: uncharacterized protein LOC103652626 [Zea mays]
Zm00001eb410300		chr10	24286980	24926980	24450803	24451185	+	--	--	--	--	--	--	--	Uncharacterized protein {ECO:0000313|EMBL:AFW61102.1, ECO:0000313|EnsemblPlants:GRMZM2G149153_P01} OS=Zea mays (Maize) PE=4 SV=1	PREDICTED: probable histone-lysine N-methyltransferase ATXR3 [Zea mays]
Zm00001eb410320		chr10	24286980	24926980	24787801	24793156	-	--	--	--	--	--	--	--	Uncharacterized protein {ECO:0000313|EMBL:ACF85071.1} OS=Zea mays (Maize) PE=2 SV=1	uncharacterized protein LOC100273046 [Zea mays]
Zm00001eb410330		chr10	24286980	24926980	24793763	24798804	-	--	--	Biological Process: cell redox homeostasis (GO:0045454);;	--	[S]	Function unknown	5'-adenylylsulfate reductase-like 6 (Precursor) GN=APRL6 OS=Oryza sativa subsp. japonica (Rice) PE=3 SV=1	Uncharacterized protein {ECO:0000313|EMBL:ACF80807.1, ECO:0000313|EnsemblPlants:GRMZM2G141848_P01} OS=Zea mays (Maize) PE=2 SV=1	adenosine 5&apos;-phosphosulfate reductase6 precursor [Zea mays]
Zm00001eb410340		chr10	24286980	24926980	24795936	24797631	+	--	--	--	--	--	--	--	Uncharacterized protein {ECO:0000313|EnsemblPlants:ORGLA04G0114700.1} OS=Oryza glaberrima (African rice) PE=4 SV=1	PREDICTED: uncharacterized protein LOC103648649 [Zea mays]
Zm00001eb410350		chr10	24286980	24926980	24925839	24926805	+	--	--	--	--	--	--	Protein RALF-like 33 (Precursor) OS=Arabidopsis thaliana (Mouse-ear cress) PE=2 SV=1	Uncharacterized protein {ECO:0000313|EnsemblPlants:GRMZM2G153206_P01} OS=Zea mays (Maize) PE=2 SV=1	LOC100284232 precursor [Zea mays]
Zm00001eb410380		chr10	24986980	25246980	24995980	25000073	-	[T]	Signal transduction mechanisms	--	K13447|0.0|sbi:SORBI_08g017240|K13447 respiratory burst oxidase [EC:1.6.3.- 1.11.1.-] | (RefSeq) SORBIDRAFT_08g017240, Sb08g017240; hypothetical protein	[PQ]	--	Respiratory burst oxidase homolog protein B GN=RBOHB OS=Solanum tuberosum (Potato) PE=1 SV=1	Uncharacterized protein {ECO:0000313|EMBL:AFW56509.1, ECO:0000313|EnsemblPlants:GRMZM2G300965_P01} OS=Zea mays (Maize) PE=4 SV=1	hypothetical protein ZEAMMB73_659141 [Zea mays]
Zm00001eb410400		chr10	24986980	25246980	25009204	25010871	+	--	--	--	--	--	--	--	Uncharacterized protein {ECO:0000313|EMBL:AFW65498.1, ECO:0000313|EnsemblPlants:GRMZM2G137145_P01} OS=Zea mays (Maize) PE=4 SV=1	hypothetical protein ZEAMMB73_874532 [Zea mays]
Zm00001eb410410		chr10	24986980	25246980	25039676	25080771	-	[H]	Coenzyme transport and metabolism	Molecular Function: riboflavin synthase activity (GO:0004746);; Biological Process: riboflavin biosynthetic process (GO:0009231);; Molecular Function: oxidoreductase activity (GO:0016491);; Biological Process: oxidation-reduction process (GO:0055114);;	K00793|0.0|zma:100282978|K00793 riboflavin synthase [EC:2.5.1.9] | (RefSeq) pco081127(535), GRMZM2G009196; uncharacterized LOC100282978	[H]	Coenzyme transport and metabolism	--	Uncharacterized protein {ECO:0000313|EnsemblPlants:GRMZM2G009196_P01} OS=Zea mays (Maize) PE=2 SV=1	LOC100282978 [Zea mays]
Zm00001eb410420		chr10	24986980	25246980	25129455	25133445	-	--	--	--	--	--	--	--	Uncharacterized protein {ECO:0000313|EMBL:AFW56512.1, ECO:0000313|EnsemblPlants:GRMZM2G161212_P01} OS=Zea mays (Maize) PE=4 SV=1	hypothetical protein ZEAMMB73_554427 [Zea mays]
Zm00001eb410830		chr10	27386980	27706980	27595866	27600354	+	--	--	--	--	--	--	--	Uncharacterized protein {ECO:0000313|EMBL:AFW56574.1, ECO:0000313|EnsemblPlants:GRMZM2G171006_P01} OS=Zea mays (Maize) PE=4 SV=1	PREDICTED: hypothetical protein isoform X1 [Zea mays]
Zm00001eb410840		chr10	27386980	27706980	27693958	27701907	+	--	--	--	--	[R]	General function prediction only	Histone-lysine N-methyltransferase ATX3 GN=F15G16.130 OS=Arabidopsis thaliana (Mouse-ear cress) PE=2 SV=2	Uncharacterized protein {ECO:0000313|EnsemblPlants:GRMZM2G365888_P01} OS=Zea mays (Maize) PE=4 SV=1	PREDICTED: uncharacterized protein LOC103640978 isoform X1 [Zea mays]
Zm00001eb410850		chr10	27786980	27806980	27797615	27799524	-	--	--	Biological Process: protein import into nucleus (GO:0006606);; Biological Process: embryo sac egg cell differentiation (GO:0009560);;	--	[R]	General function prediction only	Pentatricopeptide repeat-containing protein At4g02820, mitochondrial (Precursor) GN=At4g02820 OS=Arabidopsis thaliana (Mouse-ear cress) PE=2 SV=1	Uncharacterized protein {ECO:0000313|EMBL:ACN25152.1, ECO:0000313|EnsemblPlants:GRMZM2G105229_P02} OS=Zea mays (Maize) PE=2 SV=1	tetratricopeptide-like helical [Zea mays]
Zm00001eb410880		chr10	27966980	28366980	28008883	28009227	-	--	--	--	--	--	--	--	Uncharacterized protein {ECO:0000313|EMBL:ACN35485.1} OS=Zea mays (Maize) PE=2 SV=1	PREDICTED: uncharacterized protein LOC103655534 [Zea mays]
Zm00001eb410890		chr10	27966980	28366980	28099209	28102942	+	[F]	Nucleotide transport and metabolism	Molecular Function: guanylate kinase activity (GO:0004385);; Biological Process: purine nucleotide metabolic process (GO:0006163);; Biological Process: phosphorylation (GO:0016310);;	K00942|0.0|zma:100284281|K00942 guanylate kinase [EC:2.7.4.8] | (RefSeq) cl30467_1, GRMZM2G084463; uncharacterized LOC100284281	[F]	Nucleotide transport and metabolism	Guanylate kinase 1 GN=GK1 OS=Oryza sativa subsp. japonica (Rice) PE=2 SV=2	Uncharacterized protein {ECO:0000313|EMBL:ACF86036.1, ECO:0000313|EnsemblPlants:GRMZM2G084463_P02} OS=Zea mays (Maize) PE=2 SV=1	PREDICTED: LOC100284281 isoform X1 [Zea mays]
Zm00001eb410900		chr10	27966980	28366980	28129205	28134407	+	[R]	General function prediction only	--	K13457|0.0|osa:4352270|K13457 disease resistance protein RPM1 | (RefSeq) disease resistance protein RPM1	[T]	Signal transduction mechanisms	Disease resistance protein RPM1 GN=F17A9.20 OS=Arabidopsis thaliana (Mouse-ear cress) PE=1 SV=1	Uncharacterized protein {ECO:0000313|EMBL:AFW56587.1, ECO:0000313|EnsemblPlants:AC203972.3_FGP001} OS=Zea mays (Maize) PE=4 SV=1	PREDICTED: disease resistance protein RPM1-like [Zea mays]
Zm00001eb410920		chr10	28386980	28886980	28404376	28406843	-	--	--	Molecular Function: metal ion binding (GO:0046872);;	--	[R]	General function prediction only	Zinc finger CCCH domain-containing protein 67 OS=Oryza sativa subsp. japonica (Rice) PE=2 SV=1	Uncharacterized protein {ECO:0000313|EMBL:ACN25172.1, ECO:0000313|EnsemblPlants:GRMZM2G027298_P01} OS=Zea mays (Maize) PE=2 SV=1	unknown [Zea mays]
Zm00001eb410930		chr10	28386980	28886980	28847706	28853887	-	[G]	Carbohydrate transport and metabolism	Cellular Component: mitochondrion (GO:0005739);; Biological Process: sodium ion transport (GO:0006814);; Biological Process: water transport (GO:0006833);; Cellular Component: chloroplast thylakoid (GO:0009534);; Biological Process: response to salt stress (GO:0009651);; Biological Process: response to fructose (GO:0009750);; Biological Process: plant-type cell wall biogenesis (GO:0009832);; Cell…	--	--	--	Dicarboxylate transporter 1, chloroplastic (Precursor) GN=DIT1 OS=Arabidopsis thaliana (Mouse-ear cress) PE=1 SV=1	Uncharacterized protein {ECO:0000313|EnsemblPlants:GRMZM2G383088_P01} OS=Zea mays (Maize) PE=2 SV=1	LOC542560 [Zea mays]
Zm00001eb410960		chr10	29366980	30066980	29670142	29671562	+	[Q]	Secondary metabolites biosynthesis, transport and catabolism	--	--	[QR]	--	Probable 2-oxoacid dependent dioxygenase GN=GSL-OH OS=Arabidopsis thaliana (Mouse-ear cress) PE=2 SV=1	Uncharacterized protein {ECO:0000313|EnsemblPlants:TRIUR3_14803-P1} OS=Triticum urartu (Red wild einkorn) PE=4 SV=1	1-aminocyclopropane-1-carboxylate oxidase-like protein 3 [Triticum urartu]
Zm00001eb410970		chr10	29366980	30066980	29672184	29676731	-	--	--	Cellular Component: integral component of membrane (GO:0016021);;	--	[U]	Intracellular trafficking, secretion, and vesicular transport	Mitochondrial import inner membrane translocase subunit TIM22-2 GN=TIM22-2 OS=Arabidopsis thaliana (Mouse-ear cress) PE=1 SV=1	Uncharacterized protein {ECO:0000313|EMBL:ACF86512.1, ECO:0000313|EnsemblPlants:GRMZM2G120530_P01} OS=Zea mays (Maize) PE=2 SV=1	hypothetical protein [Zea mays]
Zm00001eb410980		chr10	29366980	30066980	29756992	29758089	+	--	--	Cellular Component: plasma membrane (GO:0005886);; Cellular Component: integral component of membrane (GO:0016021);;	--	--	--	CASP-like protein 2U1 OS=Zea mays (Maize) PE=2 SV=1	CASP-like protein {ECO:0000256|RuleBase:RU361233} OS=Zea mays (Maize) PE=3 SV=1	CASP-like protein 2U1 [Zea mays]
Zm00001eb410990		chr10	29366980	30066980	29764486	29766832	+	--	--	Cellular Component: mitochondrial inner membrane (GO:0005743);; Biological Process: mitochondrial proton-transporting ATP synthase complex assembly (GO:0033615);;	K18192|1e-27|zma:100282465|K18192 mitochondrial ATPase complex subunit ATP10 | (RefSeq) GRMZM2G106526; ATP10 protein	[O]	Posttranslational modification, protein turnover, chaperones	--	Uncharacterized protein {ECO:0000313|EMBL:ACF86274.1, ECO:0000313|EnsemblPlants:GRMZM2G106526_P02} OS=Zea mays (Maize) PE=2 SV=1	unknown [Zea mays]
Zm00001eb411000		chr10	29366980	30066980	29989354	29991464	+	[G]	Carbohydrate transport and metabolism	Cellular Component: integral component of membrane (GO:0016021);; Molecular Function: substrate-specific transmembrane transporter activity (GO:0022891);; Biological Process: transmembrane transport (GO:0055085);;	--	[R]	General function prediction only	Polyol transporter 5 GN=PLT5 OS=Arabidopsis thaliana (Mouse-ear cress) PE=1 SV=2	Uncharacterized protein {ECO:0000313|EMBL:ACL53014.1} OS=Zea mays (Maize) PE=2 SV=1	uncharacterized protein LOC100279532 [Zea mays]
Zm00001eb411040		chr10	30106980	31046980	30270430	30271191	+	#N/A	#N/A	#N/A	#N/A	#N/A	#N/A	#N/A	#N/A	#N/A
Zm00001eb411050		chr10	30106980	31046980	30357918	30369506	-	--	--	Biological Process: intracellular protein transport (GO:0006886);; Biological Process: retrograde vesicle-mediated transport, Golgi to ER (GO:0006890);; Cellular Component: COPI vesicle coat (GO:0030126);; Cellular Component: clathrin adaptor complex (GO:0030131);;	K20471|0.0|zma:100283010|K20471 coatomer subunit delta | (RefSeq) GRMZM2G042089; coatomer subunit delta	[U]	Intracellular trafficking, secretion, and vesicular transport	Coatomer subunit delta-1 OS=Oryza sativa subsp. japonica (Rice) PE=2 SV=1	Uncharacterized protein {ECO:0000313|EMBL:ACF87997.1, ECO:0000313|EnsemblPlants:GRMZM2G042089_P01} OS=Zea mays (Maize) PE=2 SV=1	unknown [Zea mays]
Zm00001eb411060		chr10	30106980	31046980	30571894	30574157	+	--	--	--	--	[R]	General function prediction only	Pentatricopeptide repeat-containing protein At1g71460, chloroplastic (Precursor) GN=PCMP-A3 OS=Arabidopsis thaliana (Mouse-ear cress) PE=2 SV=1	Uncharacterized protein {ECO:0000313|EMBL:ACF87454.1, ECO:0000313|EnsemblPlants:GRMZM2G132140_P01} OS=Zea mays (Maize) PE=2 SV=1	hypothetical protein [Zea mays]
Zm00001eb411070		chr10	30106980	31046980	30647043	30650954	+	[T]	Signal transduction mechanisms	--	--	[D]	Cell cycle control, cell division, chromosome partitioning	Probable serine/threonine-protein kinase At1g09600 GN=At1g09600 OS=Arabidopsis thaliana (Mouse-ear cress) PE=3 SV=1	Uncharacterized protein {ECO:0000313|EMBL:AFW56614.1, ECO:0000313|EnsemblPlants:GRMZM2G087655_P01} OS=Zea mays (Maize) PE=4 SV=1	PREDICTED: probable serine/threonine-protein kinase At1g09600 isoform X1 [Zea mays]
Zm00001eb411080		chr10	30106980	31046980	30651152	30654837	-	[H]	Coenzyme transport and metabolism	Molecular Function: methyltransferase activity (GO:0008168);; Biological Process: methylglyoxal catabolic process to D-lactate (GO:0019243);; Biological Process: methylation (GO:0032259);;	K18162|0.0|zma:100276173|K18162 NADH dehydrogenase [ubiquinone] 1 alpha subcomplex assembly factor 5 [EC:2.1.1.-] | (RefSeq) GRMZM2G087692; uncharacterized LOC100276173	[R]	General function prediction only	Putative methyltransferase At1g22800 GN=At1g22800 OS=Arabidopsis thaliana (Mouse-ear cress) PE=2 SV=2	Uncharacterized protein {ECO:0000313|EMBL:ACN31960.1, ECO:0000313|EnsemblPlants:GRMZM2G087692_P03} OS=Zea mays (Maize) PE=2 SV=1	unknown [Zea mays]
Zm00001eb411100		chr10	30106980	31046980	30856610	30859097	-	[R]	General function prediction only	--	K18801|3e-174|sbi:SORBI_08g006410|K18801 glucuronoxylan 4-O-methyltransferase [EC:2.1.1.112] | (RefSeq) SORBIDRAFT_08g006410, Sb08g006410; hypothetical protein	--	--	Glucuronoxylan 4-O-methyltransferase 2 GN=GXM2 OS=Arabidopsis thaliana (Mouse-ear cress) PE=1 SV=1	Uncharacterized protein {ECO:0000313|EMBL:AFW56619.1, ECO:0000313|EnsemblPlants:GRMZM2G073943_P01} OS=Zea mays (Maize) PE=4 SV=1	PREDICTED: glucuronoxylan 4-O-methyltransferase 1 isoform X2 [Zea mays]
Zm00001eb411110		chr10	30106980	31046980	30931631	30933017	-	--	--	--	--	--	--	--	Putative uncharacterized protein Sb01g009360 {ECO:0000313|EMBL:EER90941.1} OS=Sorghum bicolor (Sorghum) PE=4 SV=1	hypothetical protein SORBIDRAFT_01g009360 [Sorghum bicolor]
Zm00001eb411120		chr10	31126980	31166980	31131646	31135808	+	--	--	--	--	--	--	--	Uncharacterized protein {ECO:0000313|EMBL:ACN25488.1, ECO:0000313|EnsemblPlants:GRMZM2G174427_P01} OS=Zea mays (Maize) PE=2 SV=1	hypothetical protein [Zea mays]
Zm00001eb411130		chr10	31186980	31346980	31343909	31348202	+	--	--	Molecular Function: DNA binding (GO:0003677);; Molecular Function: sequence-specific DNA binding transcription factor activity (GO:0003700);; Cellular Component: nucleus (GO:0005634);; Biological Process: regulation of transcription, DNA-templated (GO:0006355);; Molecular Function: protein dimerization activity (GO:0046983);;	--	[K]	Transcription	MADS-box transcription factor 13 OS=Oryza sativa subsp. japonica (Rice) PE=1 SV=2	Uncharacterized protein {ECO:0000313|EMBL:ACF84079.1} OS=Zea mays (Maize) PE=2 SV=1	unknown [Zea mays]
Zm00001eb411140		chr10	31466980	31726980	31491480	31498418	-	[L]	Replication, recombination and repair	--	--	[L]	Replication, recombination and repair	Protein STICHEL GN=STI OS=Arabidopsis thaliana (Mouse-ear cress) PE=1 SV=2	Uncharacterized protein {ECO:0000313|EMBL:AFW56629.1, ECO:0000313|EnsemblPlants:GRMZM2G117028_P01} OS=Zea mays (Maize) PE=4 SV=1	PREDICTED: uncharacterized protein LOC100280194 isoform X1 [Zea mays]
Zm00001eb411150		chr10	31746980	31766980	31760063	31764874	-	--	--	--	--	[R]	General function prediction only	PHD finger protein ALFIN-LIKE 8 OS=Oryza sativa subsp. japonica (Rice) PE=2 SV=1	Uncharacterized protein {ECO:0000313|EMBL:AFW56633.1, ECO:0000313|EnsemblPlants:GRMZM2G115424_P01} OS=Zea mays (Maize) PE=4 SV=1	hypothetical protein ZEAMMB73_826043 [Zea mays]
Zm00001eb411250		chr10	33346980	33746980	33376297	33379561	+	Cytochrome b involved in lipid metabolism	;;	Molecular Function: heme binding (GO:0020037);; Molecular Function: metal ion binding (GO:0046872);;	--	[C]	Energy production and conversion	Cytochrome b5 OS=Nicotiana tabacum (Common tobacco) PE=2 SV=1	Uncharacterized protein {ECO:0000313|EMBL:ACN26360.1, ECO:0000313|EnsemblPlants:GRMZM5G829554_P02} OS=Zea mays (Maize) PE=2 SV=1	PREDICTED: uncharacterized protein LOC100272754 isoform X2 [Zea mays]
Zm00001eb411260		chr10	33346980	33746980	33580432	33585530	-	Diacylglycerol kinase family enzyme	;;	Molecular Function: NAD+ kinase activity (GO:0003951);; Molecular Function: diacylglycerol kinase activity (GO:0004143);; Biological Process: protein kinase C-activating G-protein coupled receptor signaling pathway (GO:0007205);; Biological Process: metabolic process (GO:0008152);; Biological Process: response to cold (GO:0009409);; Biological Process: intracellular signal transduction (GO:003555…	K00901|0.0|zma:100383024|K00901 diacylglycerol kinase (ATP) [EC:2.7.1.107] | (RefSeq) uncharacterized LOC100383024	[IT]	--	Diacylglycerol kinase 2 GN=DGK2 OS=Arabidopsis thaliana (Mouse-ear cress) PE=1 SV=1	Diacylglycerol kinase {ECO:0000256|RuleBase:RU361128} OS=Zea mays (Maize) PE=2 SV=1	uncharacterized protein LOC100383024 [Zea mays]
Zm00001eb411300		chr10	33906980	34086980	33937178	33941414	+	Phospholipase/lecithinase/hemolysin	;;	Biological Process: lipid metabolic process (GO:0006629);; Molecular Function: hydrolase activity, acting on ester bonds (GO:0016788);;	--	--	--	GDSL esterase/lipase At2g23540 (Precursor) GN=At2g23540 OS=Arabidopsis thaliana (Mouse-ear cress) PE=2 SV=1	Uncharacterized protein {ECO:0000313|EMBL:ACF78209.1, ECO:0000313|EnsemblPlants:GRMZM2G700208_P01} OS=Zea mays (Maize) PE=2 SV=1	uncharacterized protein LOC100191178 precursor [Zea mays]
Zm00001eb411310		chr10	33906980	34086980	33988916	33992496	+	--	--	--	--	--	--	--	Uncharacterized protein {ECO:0000313|EMBL:AFW82610.1, ECO:0000313|EnsemblPlants:GRMZM2G088020_P01} OS=Zea mays (Maize) PE=4 SV=1	PREDICTED: mucin-5AC-like [Zea mays]
Zm00001eb411350		chr10	34466980	34666980	34608015	34608906	-	[T]	Signal transduction mechanisms	--	K13448|3e-109|zma:100285448|K13448 calcium-binding protein CML | (RefSeq) GRMZM2G133588; EF hand family protein	[T]	Signal transduction mechanisms	Probable calcium-binding protein CML28 GN=CML28 OS=Oryza sativa subsp. japonica (Rice) PE=2 SV=1	Uncharacterized protein {ECO:0000313|EnsemblPlants:GRMZM2G133588_P01} OS=Zea mays (Maize) PE=4 SV=1	EF hand family protein [Zea mays]
Zm00001eb411410		chr10	35066980	35106980	35076274	35077465	-	--	--	--	K03028|7e-11|sbi:SORBI_04g003410|K03028 26S proteasome regulatory subunit N1 | (RefSeq) SORBIDRAFT_04g003410, Sb04g003410; hypothetical protein	[O]	Posttranslational modification, protein turnover, chaperones	26S proteasome non-ATPase regulatory subunit 2 homolog A GN=RPN1A OS=Arabidopsis thaliana (Mouse-ear cress) PE=1 SV=2	Uncharacterized protein {ECO:0000313|EnsemblPlants:GRMZM2G314233_P01} OS=Zea mays (Maize) PE=4 SV=1	hypothetical protein ZEAMMB73_263549, partial [Zea mays]
Zm00001eb411420		chr10	35066980	35106980	35078129	35085278	-	--	--	--	--	--	--	--	Uncharacterized protein {ECO:0000313|EMBL:AFW56675.1, ECO:0000313|EnsemblPlants:GRMZM2G325643_P01} OS=Zea mays (Maize) PE=4 SV=1	PREDICTED: uncharacterized protein LOC103641007 isoform X1 [Zea mays]
Zm00001eb411480		chr10	36006980	36266980	36016152	36017886	+	--	--	--	K14484|2e-99|zma:100284457|K14484 auxin-responsive protein IAA | (RefSeq) IAA5 - auxin-responsive Aux/IAA family member	--	--	Auxin-responsive protein IAA5 OS=Oryza sativa subsp. japonica (Rice) PE=2 SV=1	Auxin-responsive protein {ECO:0000256|RuleBase:RU004549} OS=Zea mays (Maize) PE=3 SV=1	PREDICTED: auxin-responsive protein IAA5-like [Zea mays]
Zm00001eb411490		chr10	36006980	36266980	36165092	36171873	+	[O]	Posttranslational modification, protein turnover, chaperones	Molecular Function: ATP binding (GO:0005524);; Biological Process: proteolysis (GO:0006508);; Molecular Function: peptidase activity (GO:0008233);; Molecular Function: nucleoside-triphosphatase activity (GO:0017111);;	K03696|0.0|zma:100383416|K03696 ATP-dependent Clp protease ATP-binding subunit ClpC | (RefSeq) uaz98, GRMZM2G009443; uncharacterized LOC100383416	[O]	Posttranslational modification, protein turnover, chaperones	Chaperone protein ClpC2, chloroplastic (Precursor) GN=CLPC2 OS=Oryza sativa subsp. japonica (Rice) PE=2 SV=2	Uncharacterized protein {ECO:0000313|EMBL:ACN34070.1, ECO:0000313|EnsemblPlants:GRMZM2G009443_P01} OS=Zea mays (Maize) PE=2 SV=1	uncharacterized protein LOC100383416 [Zea mays]	cip1
Zm00001eb411620		chr10	37646980	37726980	37676496	37680029	+	--	--	--	--	[T]	Signal transduction mechanisms	40S ribosomal protein S4 GN=RPS4 OS=Zea mays (Maize) PE=2 SV=1	Uncharacterized protein {ECO:0000313|EnsemblPlants:AC213612.3_FGP002} OS=Zea mays (Maize) PE=4 SV=1	putative ribosomal protein S4 (RPS4A) family protein [Zea mays]
Zm00001eb411630		chr10	37786980	37946980	37863783	37865459	+	--	--	--	--	--	--	--	Uncharacterized protein {ECO:0000313|EMBL:ACF83136.1, ECO:0000313|EnsemblPlants:GRMZM2G035305_P02} OS=Zea mays (Maize) PE=2 SV=1	hypothetical protein [Zea mays]
Zm00001eb411670		chr10	38426980	38446980	38409650	38435971	+	--	--	--	--	--	--	--	Uncharacterized protein {ECO:0000313|EMBL:AFW56710.1, ECO:0000313|EnsemblPlants:GRMZM2G095323_P01} OS=Zea mays (Maize) PE=4 SV=1	hypothetical protein ZEAMMB73_479170 [Zea mays]
Zm00001eb411740		chr10	39286980	39386980	39327361	39339267	+	[E]	Amino acid transport and metabolism	--	K01940|0.0|sbi:SORBI_08g008320|K01940 argininosuccinate synthase [EC:6.3.4.5] | (RefSeq) SORBIDRAFT_08g008320, Sb08g008320; hypothetical protein	[E]	Amino acid transport and metabolism	Argininosuccinate synthase, chloroplastic (Precursor) GN=At4g24830 OS=Arabidopsis thaliana (Mouse-ear cress) PE=2 SV=3	Uncharacterized protein {ECO:0000313|EnsemblPlants:GRMZM2G010406_P01} OS=Zea mays (Maize) PE=3 SV=1	PREDICTED: argininosuccinate synthase isoform X1 [Zea mays]
Zm00001eb411750		chr10	39286980	39386980	39336783	39337517	-	#N/A	#N/A	#N/A	#N/A	#N/A	#N/A	#N/A	#N/A	#N/A
Zm00001eb411870		chr10	40606980	41246980	40654630	40655285	-	--	--	--	--	--	--	--	Uncharacterized protein {ECO:0000313|EMBL:AFW65193.1, ECO:0000313|EnsemblPlants:GRMZM2G033236_P02} OS=Zea mays (Maize) PE=4 SV=1	hypothetical protein ZEAMMB73_076128 [Zea mays]
Zm00001eb411880		chr10	40606980	41246980	40687705	40702404	-	--	--	--	--	--	--	--	Uncharacterized protein {ECO:0000313|EMBL:ACF87021.1, ECO:0000313|EnsemblPlants:GRMZM2G360615_P01} OS=Zea mays (Maize) PE=2 SV=1	fiber protein Fb34 precursor [Zea mays]
Zm00001eb411890		chr10	40606980	41246980	40812030	40861305	-	[K]	Transcription	--	--	--	--	Leucine-rich repeat receptor-like serine/threonine-protein kinase BAM1 (Precursor) GN=BAM1 OS=Arabidopsis thaliana (Mouse-ear cress) PE=1 SV=1	Uncharacterized protein {ECO:0000313|EMBL:AFW63640.1, ECO:0000313|EnsemblPlants:GRMZM2G343449_P01} OS=Zea mays (Maize) PE=4 SV=1	PREDICTED: uncharacterized protein LOC103640013 isoform X1 [Zea mays]
Zm00001eb411900		chr10	40606980	41246980	40927857	40929383	-	Cytochrome P450	;;	--	--	[QI]	--	Alkane hydroxylase MAH1 {ECO:0000303|PubMed:17905869} OS=Arabidopsis thaliana (Mouse-ear cress) PE=2 SV=1	Uncharacterized protein {ECO:0000313|EnsemblPlants:GRMZM2G070620_P01} OS=Zea mays (Maize) PE=3 SV=1	PREDICTED: cytochrome P450 86B1-like [Zea mays]
Zm00001eb411910		chr10	40606980	41246980	41070921	41073022	-	[G]	Carbohydrate transport and metabolism	Molecular Function: hydrolase activity, hydrolyzing O-glycosyl compounds (GO:0004553);; Cellular Component: cell wall (GO:0005618);; Biological Process: cellular glucan metabolic process (GO:0006073);; Molecular Function: xyloglucan:xyloglucosyl transferase activity (GO:0016762);; Cellular Component: apoplast (GO:0048046);;	K08235|0.0|zma:100191238|K08235 xyloglucan:xyloglucosyl transferase [EC:2.4.1.207] | (RefSeq) IDP631, GRMZM2G128876; uncharacterized LOC100191238	--	--	Xyloglucan endotransglycosylase/hydrolase protein 8 (Precursor) OS=Oryza sativa subsp. japonica (Rice) PE=1 SV=1	Xyloglucan endotransglucosylase/hydrolase {ECO:0000256|RuleBase:RU361120} OS=Zea mays (Maize) PE=2 SV=1	unknown [Zea mays]
Zm00001eb406370		chr10	4186980	4286980	4171329	4197622	-	--	--	--	K14774|2e-165|sbi:SORBI_08g002830|K14774 U3 small nucleolar RNA-associated protein 25 | (RefSeq) SORBIDRAFT_08g002830, Sb08g002830; hypothetical protein	[S]	Function unknown	--	Uncharacterized protein {ECO:0000313|EMBL:AFW56007.1, ECO:0000313|EnsemblPlants:GRMZM2G003732_P01} OS=Zea mays (Maize) PE=4 SV=1	PREDICTED: U3 small nucleolar RNA-associated protein 25 [Zea mays]
Zm00001eb406400		chr10	4186980	4286980	4198042	4200931	-	[O]	Posttranslational modification, protein turnover, chaperones	--	--	--	--	--	Uncharacterized protein {ECO:0000313|EMBL:AFW56008.1, ECO:0000313|EnsemblPlants:GRMZM2G003750_P01} OS=Zea mays (Maize) PE=4 SV=1	PREDICTED: uncharacterized protein LOC103640739 isoform X2 [Zea mays]
Zm00001eb406420		chr10	4186980	4286980	4215078	4220889	-	[P]	Inorganic ion transport and metabolism	--	--	[P]	Inorganic ion transport and metabolism	Cation/calcium exchanger 5 GN=F7G19.17 OS=Arabidopsis thaliana (Mouse-ear cress) PE=2 SV=1	Uncharacterized protein {ECO:0000313|EMBL:ACF84327.1, ECO:0000313|EnsemblPlants:GRMZM2G004414_P01} OS=Zea mays (Maize) PE=2 SV=1	hypothetical protein [Zea mays]
Zm00001eb406430		chr10	4186980	4286980	4215439	4216401	+	#N/A	#N/A	#N/A	#N/A	#N/A	#N/A	#N/A	#N/A	#N/A
Zm00001eb406440		chr10	4186980	4286980	4223168	4227058	+	--	--	--	--	--	--	Protein trichome birefringence-like 11 GN=TBL11 OS=Arabidopsis thaliana (Mouse-ear cress) PE=2 SV=1	Uncharacterized protein {ECO:0000313|EMBL:ACN34600.1, ECO:0000313|EnsemblPlants:GRMZM2G004445_P01} OS=Zea mays (Maize) PE=2 SV=1	putative DUF231 domain containing family protein [Zea mays]
Zm00001eb406450		chr10	4186980	4286980	4227533	4232681	-	[G]	Carbohydrate transport and metabolism	--	K00873|0.0|zma:100282820|K00873 pyruvate kinase [EC:2.7.1.40] | (RefSeq) umc2053, GRMZM2G004534; uncharacterized LOC100282820	[G]	Carbohydrate transport and metabolism	Pyruvate kinase, cytosolic isozyme OS=Nicotiana tabacum (Common tobacco) PE=2 SV=1	Pyruvate kinase {ECO:0000256|RuleBase:RU000504} OS=Zea mays (Maize) PE=3 SV=1	pyruvate kinase [Zea mays]
Zm00001eb406460		chr10	4186980	4286980	4269805	4270719	-	--	--	--	--	--	--	Phytosulfokine-beta (Precursor) GN=PSK5 OS=Oryza sativa subsp. japonica (Rice) PE=1 SV=1	Uncharacterized protein {ECO:0000313|EMBL:ACN28174.1, ECO:0000313|EnsemblPlants:GRMZM2G031317_P01} OS=Zea mays (Maize) PE=2 SV=1	LOC100281314 precursor [Zea mays]
Zm00001eb406470		chr10	4186980	4286980	4281939	4282830	+	#N/A	#N/A	#N/A	#N/A	#N/A	#N/A	#N/A	#N/A	#N/A
Zm00001eb406480		chr10	4186980	4286980	4281939	4282830	-	--	--	--	--	--	--	Phytosulfokine-beta (Precursor) GN=PSK5 OS=Oryza sativa subsp. japonica (Rice) PE=1 SV=1	Uncharacterized protein {ECO:0000313|EnsemblPlants:GRMZM2G031261_P01} OS=Zea mays (Maize) PE=2 SV=1	phytosulfokines 5 precursor [Zea mays]
Zm00001eb412000		chr10	41986980	42506980	42081904	42090801	+	--	--	--	--	--	--	--	Uncharacterized protein {ECO:0000313|EMBL:ACR36897.1, ECO:0000313|EnsemblPlants:GRMZM2G056756_P01} OS=Zea mays (Maize) PE=2 SV=1	uncharacterized protein LOC100278328 [Zea mays]
Zm00001eb412010		chr10	42606980	43566980	42612080	42613930	-	--	--	--	K15356|4e-22|sbi:SORBI_07g000765|K15356 GDP-mannose transporter | (RefSeq) SORBIDRAFT_07g000765, Sb07g000765; hypothetical protein	[GOU]	--	GDP-mannose transporter GONST1 GN=GONST1 OS=Arabidopsis thaliana (Mouse-ear cress) PE=1 SV=2	Uncharacterized protein {ECO:0000313|EMBL:AFW57138.1, ECO:0000313|EnsemblPlants:GRMZM2G531052_P01} OS=Zea mays (Maize) PE=4 SV=1	hypothetical protein ZEAMMB73_604253 [Zea mays]
Zm00001eb412020		chr10	42606980	43566980	42805804	42809764	+	--	--	--	--	[K]	Transcription	--	Enhancer of polycomb-like protein {ECO:0000256|RuleBase:RU361124} OS=Zea mays (Maize) PE=3 SV=1	PREDICTED: uncharacterized protein LOC103641046 [Zea mays]
Zm00001eb412040		chr10	42606980	43566980	43349451	43360721	-	--	--	Cellular Component: Golgi membrane (GO:0000139);; Molecular Function: nucleotide-sugar transmembrane transporter activity (GO:0005338);; Molecular Function: sugar:proton symporter activity (GO:0005351);; Biological Process: carbohydrate transport (GO:0008643);; Biological Process: nucleotide-sugar transport (GO:0015780);; Cellular Component: integral component of membrane (GO:0016021);;	K15272|0.0|zma:100283535|K15272 solute carrier family 35 (UDP-sugar transporter), member A1/2/3 | (RefSeq) UDP-galactose translocator	[G]	Carbohydrate transport and metabolism	CMP-sialic acid transporter 4 OS=Arabidopsis thaliana (Mouse-ear cress) PE=2 SV=1	Uncharacterized protein {ECO:0000313|EMBL:ACN31005.1} OS=Zea mays (Maize) PE=2 SV=1	unknown [Zea mays]
Zm00001eb406490		chr10	4306980	4426980	4309015	4309712	-	--	--	--	--	--	--	--	Uncharacterized protein {ECO:0000313|EMBL:ACR38529.1, ECO:0000313|EnsemblPlants:GRMZM2G031033_P01} OS=Zea mays (Maize) PE=2 SV=1	hypothetical protein [Zea mays]
Zm00001eb406500		chr10	4306980	4426980	4318424	4319026	+	#N/A	#N/A	#N/A	#N/A	#N/A	#N/A	#N/A	#N/A	#N/A
Zm00001eb406510		chr10	4306980	4426980	4353006	4355156	+	--	--	--	--	--	--	--	Uncharacterized protein {ECO:0000313|EMBL:AFW56025.1, ECO:0000313|EnsemblPlants:GRMZM2G324231_P01} OS=Zea mays (Maize) PE=4 SV=1	PREDICTED: uncharacterized protein LOC103642269 [Zea mays]
Zm00001eb406520		chr10	4306980	4426980	4405042	4413573	+	--	--	--	--	[BK]	--	Protein CHROMATIN REMODELING 4 {ECO:0000303|PubMed:16547115} OS=Arabidopsis thaliana (Mouse-ear cress) PE=2 SV=1	Uncharacterized protein {ECO:0000313|EMBL:AFW56026.1, ECO:0000313|EnsemblPlants:GRMZM2G314661_P01} OS=Zea mays (Maize) PE=4 SV=1	PREDICTED: uncharacterized protein LOC103640745 [Zea mays]
Zm00001eb412060		chr10	43726980	44286980	43726765	43729982	-	--	--	--	--	--	--	--	Uncharacterized protein {ECO:0000313|EMBL:ACF84932.1} OS=Zea mays (Maize) PE=2 SV=1	PREDICTED: uncharacterized protein LOC100272985 isoform X3 [Zea mays]
Zm00001eb412070		chr10	43726980	44286980	44012912	44014683	+	--	--	--	K17710|2e-07|zma:100302579|K17710 pentatricopeptide repeat domain-containing protein 1 | (RefSeq) ppr10, GRMZM2G177169; pentatricopeptide repeat10	[R]	General function prediction only	Pentatricopeptide repeat-containing protein At2g18940, chloroplastic (Precursor) GN=At2g18940 OS=Arabidopsis thaliana (Mouse-ear cress) PE=2 SV=1	Uncharacterized protein {ECO:0000313|EnsemblPlants:GRMZM2G392076_P01} OS=Zea mays (Maize) PE=4 SV=1	PREDICTED: uncharacterized protein LOC103642559 [Zea mays]
Zm00001eb412130		chr10	45046980	46346980	45179056	45180021	+	--	--	--	K08867|7e-68|sbi:SORBI_09g000920|K08867 WNK lysine deficient protein kinase [EC:2.7.11.1] | (RefSeq) SORBIDRAFT_09g000920, Sb09g000920; hypothetical protein	[R]	General function prediction only	Probable serine/threonine-protein kinase WNK2 GN=OSJNBa0068N01.12 OS=Oryza sativa subsp. japonica (Rice) PE=2 SV=1	Uncharacterized protein {ECO:0000313|EnsemblPlants:GRMZM2G312970_P03} OS=Zea mays (Maize) PE=4 SV=1	putative protein kinase superfamily protein [Zea mays]
Zm00001eb412140		chr10	45046980	46346980	45180081	45180642	+	--	--	--	K08867|6e-48|sbi:SORBI_09g000920|K08867 WNK lysine deficient protein kinase [EC:2.7.11.1] | (RefSeq) SORBIDRAFT_09g000920, Sb09g000920; hypothetical protein	[R]	General function prediction only	Probable serine/threonine-protein kinase WNK2 GN=OSJNBa0068N01.12 OS=Oryza sativa subsp. japonica (Rice) PE=2 SV=1	Uncharacterized protein {ECO:0000313|EnsemblPlants:GRMZM2G312970_P02} OS=Zea mays (Maize) PE=4 SV=1	putative protein kinase superfamily protein [Zea mays]
Zm00001eb412150		chr10	45046980	46346980	45241472	45242404	-	--	--	--	--	--	--	--	Uncharacterized protein {ECO:0000313|EnsemblPlants:GRMZM2G058081_P01} OS=Zea mays (Maize) PE=4 SV=1	retrotransposon protein SINE subclass [Zea mays]
Zm00001eb412170		chr10	45046980	46346980	45603940	45604626	-	--	--	--	--	[O]	Posttranslational modification, protein turnover, chaperones	Aspartic proteinase nepenthesin-2 (Precursor) GN=nep2 OS=Nepenthes gracilis (Slender pitcher plant) PE=1 SV=1	Uncharacterized protein {ECO:0000313|EMBL:AFW83929.1, ECO:0000313|EnsemblPlants:GRMZM2G077776_P01} OS=Zea mays (Maize) PE=4 SV=1	PREDICTED: protein ASPARTIC PROTEASE IN GUARD CELL 2-like [Zea mays]
Zm00001eb412180		chr10	45046980	46346980	45604648	45606710	-	--	--	--	K07195|2e-62|zma:100281479|K07195 exocyst complex component 7 | (RefSeq) GRMZM2G111782; protein binding protein	[U]	Intracellular trafficking, secretion, and vesicular transport	Exocyst complex component EXO70A1 GN=EXO70A1 OS=Arabidopsis thaliana (Mouse-ear cress) PE=1 SV=1	Uncharacterized protein {ECO:0000313|EMBL:AFW89051.1, ECO:0000313|EnsemblPlants:AC218988.3_FGP003} OS=Zea mays (Maize) PE=4 SV=1	hypothetical protein ZEAMMB73_733469 [Zea mays]
Zm00001eb412190		chr10	45046980	46346980	45704775	45707664	+	[F]	Nucleotide transport and metabolism	Molecular Function: uracil phosphoribosyltransferase activity (GO:0004845);; Biological Process: uracil salvage (GO:0006223);;	K00761|7e-168|zma:100286008|K00761 uracil phosphoribosyltransferase [EC:2.4.2.9] | (RefSeq) si618042f05b, GRMZM5G816432; uncharacterized LOC100286008	[TZ]	--	Uracil phosphoribosyltransferase GN=UPP OS=Nicotiana tabacum (Common tobacco) PE=1 SV=1	Uracil phosphoribosyltransferase {ECO:0000313|EMBL:ACG44725.1} OS=Zea mays (Maize) PE=2 SV=1	LOC100286008 [Zea mays]
Zm00001eb412200		chr10	45046980	46346980	45710266	45720476	-	--	--	--	--	--	--	--	Uncharacterized protein {ECO:0000313|EMBL:AFW59638.1, ECO:0000313|EnsemblPlants:AC189795.3_FGP001} OS=Zea mays (Maize) PE=4 SV=1	hypothetical protein ZEAMMB73_033035 [Zea mays]
Zm00001eb412210		chr10	45046980	46346980	45951190	45952036	+	--	--	--	--	[M]	Cell wall/membrane/envelope biogenesis	Callose synthase 9 GN=T1B9.18 OS=Arabidopsis thaliana (Mouse-ear cress) PE=2 SV=2	Uncharacterized protein {ECO:0000313|EnsemblPlants:Traes_4DL_FD4E98087.1} OS=Triticum aestivum (Wheat) PE=4 SV=1	PREDICTED: callose synthase 9-like [Zea mays]
Zm00001eb412220		chr10	45046980	46346980	46262478	46266261	+	--	--	--	--	--	--	--	Uncharacterized protein {ECO:0000313|EnsemblPlants:GRMZM2G466345_P02} OS=Zea mays (Maize) PE=4 SV=1	hypothetical protein ZEAMMB73_040811 [Zea mays]
Zm00001eb412230		chr10	45046980	46346980	46285274	46285685	+	--	--	--	--	--	--	--	Uncharacterized protein {ECO:0000313|EnsemblPlants:GRMZM2G169929_P01} OS=Zea mays (Maize) PE=4 SV=1	TPA: hypothetical protein ZEAMMB73_927067, partial [Zea mays]
Zm00001eb412240		chr10	46366980	46586980	46509689	46511562	+	--	--	Molecular Function: peroxidase activity (GO:0004601);; Biological Process: response to oxidative stress (GO:0006979);; Molecular Function: heme binding (GO:0020037);; Molecular Function: metal ion binding (GO:0046872);; Biological Process: oxidation-reduction process (GO:0055114);;	K00430|0.0|zma:100273221|K00430 peroxidase [EC:1.11.1.7] | (RefSeq) GRMZM2G033985; peroxidase 40	--	--	Peroxidase 40 (Precursor) OS=Arabidopsis thaliana (Mouse-ear cress) PE=2 SV=2	Uncharacterized protein {ECO:0000313|EMBL:ACF85496.1, ECO:0000313|EnsemblPlants:GRMZM2G033985_P01} OS=Zea mays (Maize) PE=2 SV=1	peroxidase 40 precursor [Zea mays]
Zm00001eb412280		chr10	47566980	47646980	47601338	47605609	-	--	--	--	--	--	--	--	Uncharacterized protein {ECO:0000313|EMBL:AFW56790.1, ECO:0000313|EnsemblPlants:GRMZM2G371316_P01} OS=Zea mays (Maize) PE=2 SV=1	hypothetical protein [Zea mays]
Zm00001eb412360		chr10	48446980	48766980	48546702	48547845	-	--	--	--	--	--	--	--	Uncharacterized protein {ECO:0000313|EnsemblPlants:GRMZM5G853301_P01} OS=Zea mays (Maize) PE=4 SV=1	TPA: hypothetical protein ZEAMMB73_479763 [Zea mays]
Zm00001eb412370		chr10	48446980	48766980	48569655	48573662	+	--	--	Cellular Component: integral component of membrane (GO:0016021);;	K17086|0.0|zma:100191479|K17086 transmembrane 9 superfamily member 2/4 | (RefSeq) GRMZM2G146951; putative Transmembrane 9 family protein member 2	[U]	Intracellular trafficking, secretion, and vesicular transport	Transmembrane 9 superfamily member 8 {ECO:0000305} (Precursor) OS=Arabidopsis thaliana (Mouse-ear cress) PE=2 SV=1	Uncharacterized protein {ECO:0000313|EMBL:ACF78577.1, ECO:0000313|EnsemblPlants:GRMZM2G146951_P01} OS=Zea mays (Maize) PE=2 SV=1	putative Transmembrane 9 family protein member 2 precursor [Zea mays]
Zm00001eb412390		chr10	48446980	48766980	48598422	48600390	+	--	--	--	--	--	--	--	Uncharacterized protein {ECO:0000313|EMBL:AFW56800.1, ECO:0000313|EnsemblPlants:GRMZM2G146981_P01} OS=Zea mays (Maize) PE=4 SV=1	PREDICTED: uncharacterized protein LOC103649124 [Zea mays]
Zm00001eb412490		chr10	50566980	50746980	50588872	50600807	-	[R]	General function prediction only	--	K14298|0.0|zma:100283675|K14298 mRNA export factor | (RefSeq) rae1-like protein	[A]	RNA processing and modification	Protein RAE1 {ECO:0000303|PubMed:21189294} OS=Arabidopsis thaliana (Mouse-ear cress) PE=1 SV=2	Uncharacterized protein {ECO:0000313|EMBL:ACN31162.1, ECO:0000313|EnsemblPlants:GRMZM2G058498_P01} OS=Zea mays (Maize) PE=2 SV=1	rae1-like protein [Zea mays]
Zm00001eb412500		chr10	50566980	50746980	50698736	50709309	-	[H]	Coenzyme transport and metabolism	--	K19562|0.0|zma:100382888|K19562 bifunctional dethiobiotin synthetase / adenosylmethionine---8-amino-7-oxononanoate aminotransferase [EC:6.3.3.3 2.6.1.62] | (RefSeq) si683027d02(142), GRMZM2G102156; uncharacterized LOC100382888	[E]	Amino acid transport and metabolism	7,8-diamino-pelargonic acid aminotransferase (Precursor) OS=Oryza sativa subsp. japonica (Rice) PE=2 SV=1	Uncharacterized protein {ECO:0000313|EnsemblPlants:GRMZM2G102156_P01} OS=Zea mays (Maize) PE=3 SV=1	PREDICTED: uncharacterized protein LOC100382888 isoform X1 [Zea mays]
Zm00001eb412600		chr10	52066980	52806980	52126442	52129924	-	--	--	--	--	--	--	--	Putative uncharacterized protein Sb07g004920 {ECO:0000313|EMBL:EES13442.1} OS=Sorghum bicolor (Sorghum) PE=4 SV=1	hypothetical protein SORBIDRAFT_07g004920 [Sorghum bicolor]
Zm00001eb412610		chr10	52066980	52806980	52131348	52138766	-	[K]	Transcription	--	K09539|2e-75|zma:100280573|K09539 DnaJ homolog subfamily C member 19 | (RefSeq) GRMZM2G038950; mitochondrial import inner membrane translocase subunit TIM14	[O]	Posttranslational modification, protein turnover, chaperones	Mitochondrial import inner membrane translocase subunit TIM14-1 GN=TIM14-1 OS=Arabidopsis thaliana (Mouse-ear cress) PE=1 SV=1	Uncharacterized protein {ECO:0000313|EMBL:ACF83282.1, ECO:0000313|EnsemblPlants:GRMZM2G038950_P01} OS=Zea mays (Maize) PE=2 SV=1	mitochondrial import inner membrane translocase subunit TIM14 precursor [Zea mays]
Zm00001eb412620		chr10	52066980	52806980	52674230	52696929	-	--	--	Cellular Component: ubiquitin ligase complex (GO:0000151);; Molecular Function: ubiquitin-protein transferase activity (GO:0004842);; Biological Process: protein ubiquitination (GO:0016567);;	K10589|0.0|sbi:SORBI_09g004530|K10589 ubiquitin-protein ligase E3 C [EC:2.3.2.26] | (RefSeq) SORBIDRAFT_09g004530, Sb09g004530; hypothetical protein	[O]	Posttranslational modification, protein turnover, chaperones	E3 ubiquitin-protein ligase UPL6 GN=UPL6 OS=Arabidopsis thaliana (Mouse-ear cress) PE=2 SV=1	Putative uncharacterized protein Sb09g004530 {ECO:0000313|EMBL:EES17763.1} OS=Sorghum bicolor (Sorghum) PE=4 SV=1	hypothetical protein SORBIDRAFT_09g004530 [Sorghum bicolor]
Zm00001eb412760		chr10	53966980	54186980	54079560	54081667	+	[T]	Signal transduction mechanisms	--	--	[TR]	--	Uncharacterized protein At1g18480 GN=At1g18480 OS=Arabidopsis thaliana (Mouse-ear cress) PE=2 SV=1	Uncharacterized protein {ECO:0000313|EMBL:AFW56842.1, ECO:0000313|EnsemblPlants:GRMZM2G459370_P01} OS=Zea mays (Maize) PE=4 SV=1	hypothetical protein ZEAMMB73_614961 [Zea mays]
Zm00001eb412770		chr10	53966980	54186980	54133452	54134284	+	--	--	--	--	--	--	--	Uncharacterized protein {ECO:0000313|EMBL:AFW56844.1, ECO:0000313|EnsemblPlants:GRMZM2G434549_P01} OS=Zea mays (Maize) PE=4 SV=1	hypothetical protein ZEAMMB73_698948 [Zea mays]
Zm00001eb412780		chr10	53966980	54186980	54150836	54151303	+	--	--	--	--	--	--	--	Uncharacterized protein {ECO:0000313|EMBL:AFW56845.1, ECO:0000313|EnsemblPlants:GRMZM2G084597_P01} OS=Zea mays (Maize) PE=4 SV=1	hypothetical protein ZEAMMB73_620097 [Zea mays]
Zm00001eb412830		chr10	54686980	55586980	55039992	55066394	+	--	--	--	--	[IT]	--	Diacylglycerol kinase 4 GN=DGK4 OS=Arabidopsis thaliana (Mouse-ear cress) PE=2 SV=1	Diacylglycerol kinase {ECO:0000256|RuleBase:RU361128} OS=Oryza sativa subsp. japonica (Rice) PE=3 SV=1	PREDICTED: diacylglycerol kinase 4 [Brachypodium distachyon]
Zm00001eb412840		chr10	54686980	55586980	55071577	55072164	-	[P]	Inorganic ion transport and metabolism	--	K04564|5e-57|zma:541646|K04564 superoxide dismutase, Fe-Mn family [EC:1.15.1.1] | (RefSeq) sodB, GRMZM5G864424; chloroplastic iron-superoxide dismutase	[P]	Inorganic ion transport and metabolism	Superoxide dismutase [Fe] 2, chloroplastic (Precursor) OS=Oryza sativa subsp. japonica (Rice) PE=2 SV=1	Uncharacterized protein {ECO:0000313|EMBL:AFW56854.1, ECO:0000313|EnsemblPlants:GRMZM2G073371_P01} OS=Zea mays (Maize) PE=4 SV=1	hypothetical protein ZEAMMB73_699541 [Zea mays]
Zm00001eb412850		chr10	54686980	55586980	55121252	55128427	+	--	--	--	K08245|5e-41|zma:100286141|K08245 phytepsin [EC:3.4.23.40] | (RefSeq) GRMZM2G077233; retrotransposon protein SINE subclass	[O]	Posttranslational modification, protein turnover, chaperones	Aspartic proteinase (Precursor) GN=OJ1127_B08.13 OS=Oryza sativa subsp. japonica (Rice) PE=2 SV=2	Uncharacterized protein {ECO:0000313|EnsemblPlants:GRMZM2G333408_P01} OS=Zea mays (Maize) PE=4 SV=1	PREDICTED: uncharacterized protein LOC103641093 [Zea mays]
Zm00001eb412860		chr10	54686980	55586980	55129767	55130333	-	--	--	--	--	--	--	Osmotin-like protein (Precursor) OS=Solanum lycopersicum (Tomato) PE=1 SV=1	Osmotin-like protein {ECO:0000313|EMBL:ACG25428.1} OS=Zea mays (Maize) PE=2 SV=1	PREDICTED: osmotin-like protein [Zea mays]
Zm00001eb412870		chr10	54686980	55586980	55144404	55149213	+	[P]	Inorganic ion transport and metabolism	Molecular Function: ATP binding (GO:0005524);; Cellular Component: endoplasmic reticulum membrane (GO:0005789);; Cellular Component: plasma membrane (GO:0005886);; Biological Process: manganese ion transport (GO:0006828);; Biological Process: response to manganese ion (GO:0010042);; Cellular Component: integral component of membrane (GO:0016021);; Molecular Function: cation-transporting ATPase ac…	K01537|1e-32|zma:100192002|K01537 Ca2+-transporting ATPase [EC:3.6.3.8] | (RefSeq) GRMZM2G141704, GRMZM2G428096; uncharacterized LOC100192002	[P]	Inorganic ion transport and metabolism	Calcium-transporting ATPase 1, endoplasmic reticulum-type GN=F24B9.9 OS=Arabidopsis thaliana (Mouse-ear cress) PE=1 SV=2	Putative uncharacterized protein {ECO:0000313|EMBL:EAY89502.1} OS=Oryza sativa subsp. indica (Rice) PE=4 SV=1	hypothetical protein OsI_11035 [Oryza sativa Indica Group]
Zm00001eb412880		chr10	54686980	55586980	55149889	55153148	-	--	--	--	--	--	--	Probable methyltransferase PMT9 GN=At5g14430 OS=Arabidopsis thaliana (Mouse-ear cress) PE=2 SV=1	Uncharacterized protein {ECO:0000313|EMBL:AFW56855.1, ECO:0000313|EnsemblPlants:GRMZM2G337389_P01} OS=Zea mays (Maize) PE=4 SV=1	hypothetical protein ZEAMMB73_891155 [Zea mays]
Zm00001eb412890		chr10	54686980	55586980	55153191	55153913	-	--	--	--	--	--	--	--	Uncharacterized protein {ECO:0000313|EnsemblPlants:GRMZM2G306793_P01} OS=Zea mays (Maize) PE=4 SV=1	PREDICTED: proline-rich receptor-like protein kinase PERK9 [Zea mays]
Zm00001eb412900		chr10	54686980	55586980	55301112	55301981	+	--	--	--	--	--	--	Protein GLUTAMINE DUMPER 4 GN=GDU4 OS=Arabidopsis thaliana (Mouse-ear cress) PE=2 SV=1	Uncharacterized protein {ECO:0000313|EnsemblPlants:GRMZM2G114119_P01} OS=Zea mays (Maize) PE=4 SV=1	GDU1 [Zea mays]
Zm00001eb412910		chr10	54686980	55586980	55395910	55399716	+	[M]	Cell wall/membrane/envelope biogenesis	--	--	[T]	Signal transduction mechanisms	Probable receptor-like serine/threonine-protein kinase At5g57670 GN=At5g57670 OS=Arabidopsis thaliana (Mouse-ear cress) PE=2 SV=1	Uncharacterized protein {ECO:0000313|EMBL:AFW56858.1, ECO:0000313|EnsemblPlants:GRMZM2G365319_P01} OS=Zea mays (Maize) PE=4 SV=1	putative protein kinase superfamily protein [Zea mays]
Zm00001eb412930		chr10	55786980	56446980	55879003	55894577	+	[F]	Nucleotide transport and metabolism	Molecular Function: aspartate carbamoyltransferase activity (GO:0004070);; Biological Process: 'de novo' pyrimidine nucleobase biosynthetic process (GO:0006207);; Biological Process: cellular amino acid metabolic process (GO:0006520);; Molecular Function: amino acid binding (GO:0016597);;	K00609|0.0|zma:100282373|K00609 aspartate carbamoyltransferase catalytic subunit [EC:2.1.3.2] | (RefSeq) pco130702b, GRMZM2G101900; uncharacterized LOC100282373	[R]	General function prediction only	Aspartate carbamoyltransferase, chloroplastic (Precursor) OS=Oryza sativa subsp. japonica (Rice) PE=2 SV=1	Uncharacterized protein {ECO:0000313|EMBL:ACR37685.1, ECO:0000313|EnsemblPlants:GRMZM2G101900_P01} OS=Zea mays (Maize) PE=2 SV=1	PREDICTED: LOC100282373 isoform X1 [Zea mays]
Zm00001eb412940		chr10	55786980	56446980	56103812	56107006	+	--	--	--	--	[E]	Amino acid transport and metabolism	Lysine histidine transporter-like 4 GN=At3g01760 OS=Arabidopsis thaliana (Mouse-ear cress) PE=3 SV=2	Uncharacterized protein {ECO:0000313|EnsemblPlants:GRMZM2G149216_P01} OS=Zea mays (Maize) PE=4 SV=1	PREDICTED: LHT1 isoform X1 [Zea mays]
Zm00001eb412950		chr10	55786980	56446980	56374992	56394796	+	--	--	Biological Process: intracellular protein transport (GO:0006886);; Molecular Function: zinc ion binding (GO:0008270);; Biological Process: positive regulation of cell proliferation (GO:0008284);; Biological Process: gravitropism (GO:0009630);; Biological Process: vesicle-mediated transport (GO:0016192);;	K20181|0.0|sbi:SORBI_07g004940|K20181 vacuolar protein sorting-associated protein 18 | (RefSeq) SORBIDRAFT_07g004940, Sb07g004940; hypothetical protein	[U]	Intracellular trafficking, secretion, and vesicular transport	--	Putative uncharacterized protein Sb07g004940 {ECO:0000313|EMBL:EES13443.1} OS=Sorghum bicolor (Sorghum) PE=4 SV=1	hypothetical protein SORBIDRAFT_07g004940 [Sorghum bicolor]
Zm00001eb413000		chr10	56926980	57006980	56947662	56957052	-	--	--	Molecular Function: diacylglycerol kinase activity (GO:0004143);; Biological Process: protein kinase C-activating G-protein coupled receptor signaling pathway (GO:0007205);; Biological Process: phosphorylation (GO:0016310);;	K00901|0.0|zma:100127508|K00901 diacylglycerol kinase (ATP) [EC:2.7.1.107] | (RefSeq) pco106687; uncharacterized LOC100127508	[IT]	--	Diacylglycerol kinase 5 GN=DGK5 OS=Arabidopsis thaliana (Mouse-ear cress) PE=2 SV=1	Diacylglycerol kinase {ECO:0000256|RuleBase:RU361128} OS=Zea mays (Maize) PE=2 SV=1	LOC100127508 [Zea mays]
Zm00001eb413060		chr10	58186980	58206980	58202271	58209672	-	--	--	--	--	--	--	Probable protein phosphatase 2C 48 OS=Oryza sativa subsp. japonica (Rice) PE=2 SV=1	Uncharacterized protein {ECO:0000313|EnsemblPlants:GRMZM2G069713_P01} OS=Zea mays (Maize) PE=4 SV=1	PREDICTED: putative protein phosphatase 2C family protein isoform X1 [Zea mays]
Zm00001eb413080		chr10	58226980	58386980	58274251	58286200	+	[R]	General function prediction only	--	--	[BK]	--	Probable histone-lysine N-methyltransferase ATXR3 OS=Arabidopsis thaliana (Mouse-ear cress) PE=2 SV=2	Uncharacterized protein {ECO:0000313|EMBL:AFW61102.1, ECO:0000313|EnsemblPlants:GRMZM2G149153_P01} OS=Zea mays (Maize) PE=4 SV=1	PREDICTED: hypothetical protein isoform X1 [Zea mays]
Zm00001eb407030		chr10	5966980	6126980	5975473	5976593	+	--	--	--	--	--	--	--	Uncharacterized protein {ECO:0000313|EMBL:ACN26693.1, ECO:0000313|EnsemblPlants:GRMZM2G148404_P01} OS=Zea mays (Maize) PE=2 SV=1	hypothetical protein [Zea mays]
Zm00001eb407050		chr10	5966980	6126980	6009882	6011506	-	--	--	--	--	--	--	Transcription repressor OFP6 GN=OFP6 OS=Arabidopsis thaliana (Mouse-ear cress) PE=1 SV=1	Uncharacterized protein {ECO:0000313|EMBL:AFW56089.1, ECO:0000313|EnsemblPlants:AC187891.3_FGP006} OS=Zea mays (Maize) PE=2 SV=1	PREDICTED: putative protein TPRXL [Zea mays]
Zm00001eb413270		chr10	60346980	60726980	60459698	60463577	+	--	--	--	--	--	--	Protein BRANCHLESS TRICHOME GN=BLT OS=Arabidopsis thaliana (Mouse-ear cress) PE=1 SV=1	Uncharacterized protein {ECO:0000313|EMBL:ACF78911.1, ECO:0000313|EnsemblPlants:GRMZM2G142620_P01} OS=Zea mays (Maize) PE=2 SV=1	uncharacterized protein LOC100191718 [Zea mays]
Zm00001eb413280		chr10	60346980	60726980	60463377	60472902	-	--	--	--	--	[Z]	Cytoskeleton	--	Uncharacterized protein {ECO:0000313|EnsemblPlants:Si014565m} OS=Setaria italica (Foxtail millet) PE=4 SV=1	cysteine-rich PDZ-binding protein [Zea mays]
Zm00001eb413290		chr10	60346980	60726980	60530592	60541462	+	[G]	Carbohydrate transport and metabolism	--	--	--	--	Soluble starch synthase 3, chloroplastic/amyloplastic (Precursor) GN=SS3 OS=Solanum tuberosum (Potato) PE=1 SV=1	Uncharacterized protein {ECO:0000313|EnsemblPlants:GRMZM2G141399_P01} OS=Zea mays (Maize) PE=3 SV=1	dull endosperm1 [Zea mays]	du1
Zm00001eb413300		chr10	60346980	60726980	60683956	60686272	+	--	--	--	K00422|0.0|sbi:SORBI_07g005430|K00422 polyphenol oxidase [EC:1.10.3.1] | (RefSeq) SORBIDRAFT_07g005430, Sb07g005430; hypothetical protein	--	--	Polyphenol oxidase, chloroplastic (Precursor) OS=Malus domestica (Apple) PE=2 SV=1	Uncharacterized protein {ECO:0000313|EnsemblPlants:GRMZM5G851266_P01} OS=Zea mays (Maize) PE=4 SV=1	PREDICTED: polyphenol oxidase I, chloroplastic-like [Zea mays]
Zm00001eb407070		chr10	6166980	6426980	6191122	6192136	+	--	--	--	--	--	--	--	Uncharacterized protein {ECO:0000313|EMBL:AFW56093.1, ECO:0000313|EnsemblPlants:GRMZM2G180618_P01} OS=Zea mays (Maize) PE=4 SV=1	hypothetical protein ZEAMMB73_496695 [Zea mays]
Zm00001eb407080		chr10	6166980	6426980	6200882	6211058	+	--	--	--	--	[V]	Defense mechanisms	HVA22-like protein j GN=HVA22J OS=Arabidopsis thaliana (Mouse-ear cress) PE=2 SV=2	Uncharacterized protein {ECO:0000313|EMBL:ACF84483.1} OS=Zea mays (Maize) PE=2 SV=1	uncharacterized protein LOC100272804 [Zea mays]
Zm00001eb407090		chr10	6166980	6426980	6210370	6211337	-	--	--	--	--	--	--	--	Putative uncharacterized protein {ECO:0000313|EMBL:ACG25857.1} OS=Zea mays (Maize) PE=2 SV=1	uncharacterized protein LOC100274959 [Zea mays]
Zm00001eb407100		chr10	6166980	6426980	6254589	6260808	+	[L]	Replication, recombination and repair	--	K02685|0.0|sbi:SORBI_06g013790|K02685 DNA primase large subunit [EC:2.7.7.-] | (RefSeq) SORBIDRAFT_06g013790, Sb06g013790; hypothetical protein	[L]	Replication, recombination and repair	Probable DNA primase large subunit GN=At1g67320 OS=Arabidopsis thaliana (Mouse-ear cress) PE=2 SV=2	Uncharacterized protein {ECO:0000313|EMBL:ACN33701.1, ECO:0000313|EnsemblPlants:GRMZM2G044317_P02} OS=Zea mays (Maize) PE=2 SV=1	PREDICTED: uncharacterized protein LOC100384853 isoform X1 [Zea mays]
Zm00001eb407110		chr10	6166980	6426980	6337753	6338085	+	--	--	--	--	--	--	--	Os02g0681632 protein {ECO:0000313|EMBL:BAH91844.1} OS=Oryza sativa subsp. japonica (Rice) PE=4 SV=1	PREDICTED: uncharacterized protein LOC103641467 [Zea mays]
Zm00001eb407120		chr10	6166980	6426980	6338790	6343617	-	--	--	--	K06620|0.0|zma:100192057|K06620 transcription factor E2F3 | (RefSeq) cl815_1(203); uncharacterized LOC100192057	[K]	Transcription	Transcription factor E2FA GN=F11F19.8 OS=Arabidopsis thaliana (Mouse-ear cress) PE=1 SV=1	E2F-DP-type transcription factor {ECO:0000313|EMBL:AFU81633.1} (Fragment) OS=Zea mays subsp. mays (maize) PE=2 SV=1	uncharacterized protein LOC100192057 [Zea mays]
Zm00001eb407130		chr10	6166980	6426980	6357257	6359007	-	--	--	--	K08066|0.0|sbi:SORBI_08g003700|K08066 nuclear transcription factor Y, gamma | (RefSeq) SORBIDRAFT_08g003700, Sb08g003700; hypothetical protein	[K]	Transcription	Nuclear transcription factor Y subunit C-2 OS=Arabidopsis thaliana (Mouse-ear cress) PE=2 SV=2	Uncharacterized protein {ECO:0000313|EMBL:AFW56101.1, ECO:0000313|EnsemblPlants:GRMZM2G052499_P01} OS=Zea mays (Maize) PE=4 SV=1	PREDICTED: uncharacterized protein LOC103640778 [Zea mays]
Zm00001eb413550		chr10	62386980	62526980	62492745	62500036	+	--	--	--	K13162|0.0|sbi:SORBI_07g005630|K13162 poly(rC)-binding protein 2/3/4 | (RefSeq) SORBIDRAFT_07g005630, Sb07g005630; hypothetical protein	[AR]	--	KH domain-containing protein At4g18375 GN=At4g18375 OS=Arabidopsis thaliana (Mouse-ear cress) PE=2 SV=1	Uncharacterized protein {ECO:0000313|EMBL:AFW56954.1, ECO:0000313|EnsemblPlants:GRMZM2G143568_P01} OS=Zea mays (Maize) PE=4 SV=1	PREDICTED: uncharacterized protein LOC100384498 isoform X1 [Zea mays]
Zm00001eb413590		chr10	63026980	63086980	63076004	63077325	+	#N/A	#N/A	#N/A	#N/A	#N/A	#N/A	#N/A	#N/A	#N/A
Zm00001eb413600		chr10	63026980	63086980	63077377	63082740	+	--	--	Molecular Function: nucleic acid binding (GO:0003676);;	--	[L]	Replication, recombination and repair	Zinc finger BED domain-containing protein RICESLEEPER 4 OS=Oryza sativa subsp. japonica (Rice) PE=2 SV=3	Uncharacterized protein {ECO:0000313|EnsemblPlants:Si013326m} OS=Setaria italica (Foxtail millet) PE=4 SV=1	Os08g0198000 [Oryza sativa Japonica Group]
Zm00001eb413610		chr10	63146980	63346980	63284122	63290520	+	--	--	--	--	--	--	--	Uncharacterized protein {ECO:0000313|EMBL:ACL54686.1, ECO:0000313|EnsemblPlants:GRMZM2G109515_P01} OS=Zea mays (Maize) PE=2 SV=1	PREDICTED: uncharacterized protein LOC100280359 isoform X1 [Zea mays]
Zm00001eb413650		chr10	63446980	63606980	63606284	63607360	-	--	--	--	K09060|9e-52|sbi:SORBI_01g004080|K09060 plant G-box-binding factor | (RefSeq) SORBIDRAFT_01g004080, Sb01g004080; hypothetical protein	--	--	DNA-binding protein EMBP-1 OS=Triticum aestivum (Wheat) PE=1 SV=1	ABRE-binding factor Embp-2 {ECO:0000313|EMBL:AAV91024.1} (Fragment) OS=Zea mays (Maize) PE=2 SV=1	PREDICTED: DNA-binding protein EMBP-1-like [Zea mays]
Zm00001eb413670		chr10	64126980	64186980	64158714	64167200	+	[K]	Transcription	--	--	--	--	Probable LRR receptor-like serine/threonine-protein kinase At1g56130 (Precursor) GN=At1g56130 OS=Arabidopsis thaliana (Mouse-ear cress) PE=2 SV=2	Uncharacterized protein {ECO:0000313|EnsemblPlants:Si013178m} OS=Setaria italica (Foxtail millet) PE=4 SV=1	PREDICTED: probable LRR receptor-like serine/threonine-protein kinase At1g56130 [Zea mays]
Zm00001eb413680		chr10	64126980	64186980	64175851	64179250	-	--	--	Biological Process: cytokinesis (GO:0000910);; Biological Process: microtubule nucleation (GO:0007020);; Biological Process: mitotic nuclear division (GO:0007067);;	K16585|0.0|zma:100191214|K16585 HAUS augmin-like complex subunit 2 | (RefSeq) GRMZM2G151580; uncharacterized LOC100191214	--	--	--	Uncharacterized protein {ECO:0000313|EMBL:ACF78255.1, ECO:0000313|EnsemblPlants:GRMZM2G151580_P01} OS=Zea mays (Maize) PE=2 SV=1	hypothetical protein [Zea mays]
Zm00001eb413710		chr10	64406980	64606980	64542724	64546758	+	--	--	--	K11426|0.0|zma:100276756|K11426 SET and MYND domain-containing protein | (RefSeq) GRMZM2G052328; uncharacterized LOC100276756	[B]	Chromatin structure and dynamics	Histone-lysine N-methyltransferase ASHR2 GN=F3P11.24 OS=Arabidopsis thaliana (Mouse-ear cress) PE=2 SV=3	Uncharacterized protein {ECO:0000313|EMBL:AFW56978.1, ECO:0000313|EnsemblPlants:GRMZM2G052328_P01} OS=Zea mays (Maize) PE=4 SV=1	PREDICTED: uncharacterized protein LOC100276756 isoform X1 [Zea mays]
Zm00001eb413720		chr10	64626980	64706980	64631315	64636746	-	--	--	--	--	--	--	--	Uncharacterized protein {ECO:0000313|EMBL:AFW56979.1, ECO:0000313|EnsemblPlants:AC225173.3_FGP002} OS=Zea mays (Maize) PE=4 SV=1	hypothetical protein ZEAMMB73_840296 [Zea mays]
Zm00001eb413730		chr10	64626980	64706980	64688427	64693808	+	[P]	Inorganic ion transport and metabolism	--	K03549|0.0|osa:4336979|K03549 KUP system potassium uptake protein | (RefSeq) HAK11, OsHAK11; probable potassium transporter 11	--	--	Putative potassium transporter 12 GN=OsJ_26409 OS=Oryza sativa subsp. japonica (Rice) PE=2 SV=1	Potassium transporter {ECO:0000256|RuleBase:RU321113} OS=Zea mays (Maize) PE=2 SV=1	PREDICTED: putative potassium transporter 12 isoform X2 [Zea mays]
Zm00001eb413780		chr10	64826980	64986980	64902694	64922498	+	--	--	--	--	--	--	Methyl-CpG-binding domain-containing protein 13 GN=MBD13 OS=Arabidopsis thaliana (Mouse-ear cress) PE=2 SV=1	Putative uncharacterized protein Sb07g006030 {ECO:0000313|EMBL:EES13518.1} OS=Sorghum bicolor (Sorghum) PE=4 SV=1	PREDICTED: uncharacterized protein LOC103641148 isoform X1 [Zea mays]
Zm00001eb413790		chr10	64826980	64986980	64950362	64954497	+	[G]	Carbohydrate transport and metabolism	--	K00972|0.0|sbi:SORBI_07g006040|K00972 UDP-N-acetylglucosamine/UDP-N-acetylgalactosamine diphosphorylase [EC:2.7.7.23 2.7.7.83] | (RefSeq) SORBIDRAFT_07g006040, Sb07g006040; hypothetical protein	[M]	Cell wall/membrane/envelope biogenesis	UDP-N-acetylglucosamine diphosphorylase 1 GN=GLCNAC1PUT1 OS=Arabidopsis thaliana (Mouse-ear cress) PE=1 SV=1	Uncharacterized protein {ECO:0000313|EMBL:AFW56989.1, ECO:0000313|EnsemblPlants:GRMZM2G155729_P01} OS=Zea mays (Maize) PE=4 SV=1	PREDICTED: uncharacterized protein LOC100383496 isoform X1 [Zea mays]
Zm00001eb413800		chr10	64826980	64986980	64954001	64956177	-	Pectin methylesterase and related acyl-CoA thioesterases	;;	--	--	--	--	Probable pectinesterase 8 (Precursor) GN=YUP8H12.7 OS=Arabidopsis thaliana (Mouse-ear cress) PE=2 SV=2	Pectinesterase {ECO:0000256|RuleBase:RU000589} OS=Zea mays (Maize) PE=3 SV=1	PREDICTED: probable pectinesterase 8 [Zea mays]
Zm00001eb413810		chr10	65326980	65366980	65327019	65333603	+	[J]	Translation, ribosomal structure and biogenesis	--	--	[DT]	--	GTP-binding protein ERG GN=ERG OS=Arabidopsis thaliana (Mouse-ear cress) PE=1 SV=2	Uncharacterized protein {ECO:0000313|EMBL:AFW56992.1, ECO:0000313|EnsemblPlants:GRMZM2G029552_P01} OS=Zea mays (Maize) PE=3 SV=1	PREDICTED: uncharacterized protein LOC100381675 isoform X1 [Zea mays]
Zm00001eb413820		chr10	65326980	65366980	65332303	65337451	-	--	--	Biological Process: ubiquitin-dependent protein catabolic process (GO:0006511);;	--	[O]	Posttranslational modification, protein turnover, chaperones	SKP1-like protein 21 GN=ASK21 OS=Arabidopsis thaliana (Mouse-ear cress) PE=2 SV=1	Uncharacterized protein {ECO:0000313|EMBL:ACR35337.1, ECO:0000313|EnsemblPlants:GRMZM2G029307_P02} OS=Zea mays (Maize) PE=2 SV=1	PREDICTED: uncharacterized protein LOC100273625 isoform X2 [Zea mays]
Zm00001eb413830		chr10	65426980	65726980	65430955	65436670	-	FMN-dependent dehydrogenase	;; ;;	--	K11517|8e-17|sbi:SORBI_01g005960|K11517 (S)-2-hydroxy-acid oxidase [EC:1.1.3.15] | (RefSeq) SORBIDRAFT_01g005960, Sb01g005960; hypothetical protein	[C]	Energy production and conversion	Peroxisomal (S)-2-hydroxy-acid oxidase GLO5 OS=Oryza sativa subsp. japonica (Rice) PE=2 SV=1	Uncharacterized protein {ECO:0000313|EMBL:AFW57000.1, ECO:0000313|EnsemblPlants:GRMZM2G356897_P01} OS=Zea mays (Maize) PE=4 SV=1	hypothetical protein ZEAMMB73_197189 [Zea mays]
Zm00001eb413840		chr10	65426980	65726980	65439721	65440302	-	--	--	--	--	[O]	Posttranslational modification, protein turnover, chaperones	RING-H2 finger protein ATL68 GN=ATL68 OS=Arabidopsis thaliana (Mouse-ear cress) PE=2 SV=1	Uncharacterized protein {ECO:0000313|EnsemblPlants:GRMZM2G356895_P01} OS=Zea mays (Maize) PE=4 SV=1	PREDICTED: RING-H2 finger protein ATL67-like [Zea mays]
Zm00001eb413850		chr10	65426980	65726980	65552332	65555718	-	[G]	Carbohydrate transport and metabolism	--	K00083|0.0|zma:100281336|K00083 cinnamyl-alcohol dehydrogenase [EC:1.1.1.195] | (RefSeq) cl4921_1, GRMZM2G118610; uncharacterized LOC100281336	[Q]	Secondary metabolites biosynthesis, transport and catabolism	Putative cinnamyl alcohol dehydrogenase 5 OS=Oryza sativa subsp. japonica (Rice) PE=3 SV=2	Uncharacterized protein {ECO:0000313|EnsemblPlants:GRMZM2G118610_P01} OS=Zea mays (Maize) PE=4 SV=1	putative cinnamyl-alcohol dehydrogenase family protein [Zea mays]
Zm00001eb413860		chr10	65786980	66926980	65878312	65896034	-	--	--	--	--	--	--	Protein ECERIFERUM 1 GN=CER2 OS=Arabidopsis thaliana (Mouse-ear cress) PE=1 SV=1	Uncharacterized protein {ECO:0000313|EnsemblPlants:GRMZM2G315767_P01} OS=Zea mays (Maize) PE=4 SV=1	transferase [Zea mays]
Zm00001eb413870		chr10	65786980	66926980	66026909	66036192	+	--	--	--	--	--	--	VIN3-like protein 2 GN=F9N11.50 OS=Arabidopsis thaliana (Mouse-ear cress) PE=1 SV=1	Uncharacterized protein {ECO:0000313|EMBL:ACN25510.1, ECO:0000313|EnsemblPlants:GRMZM2G046861_P01} OS=Zea mays (Maize) PE=2 SV=1	PREDICTED: uncharacterized protein LOC100274676 isoform X1 [Zea mays]
Zm00001eb413880		chr10	65786980	66926980	66152464	66155573	+	--	--	Cellular Component: proteasome regulatory particle (GO:0005838);; Biological Process: proteolysis (GO:0006508);;	K03031|0.0|zma:100282470|K03031 26S proteasome regulatory subunit N12 | (RefSeq) GRMZM2G073077; 26S proteasome non-ATPase regulatory subunit 8	[O]	Posttranslational modification, protein turnover, chaperones	26S proteasome non-ATPase regulatory subunit 8 homolog A GN=RPN12A OS=Arabidopsis thaliana (Mouse-ear cress) PE=1 SV=1	Uncharacterized protein {ECO:0000313|EMBL:ACF84613.1, ECO:0000313|EnsemblPlants:GRMZM2G073077_P02} OS=Zea mays (Maize) PE=2 SV=1	26S proteasome non-ATPase regulatory subunit 8 [Zea mays]
Zm00001eb413890		chr10	65786980	66926980	66245954	66259829	-	--	--	Molecular Function: DNA binding (GO:0003677);; Cellular Component: nucleus (GO:0005634);; Biological Process: regulation of transcription, DNA-templated (GO:0006355);;	--	--	--	B3 domain-containing protein Os06g0194400 OS=Oryza sativa subsp. japonica (Rice) PE=2 SV=1	ABI51 ABI3VP1 type transcription factor {ECO:0000313|EMBL:AFT82695.1} (Fragment) OS=Zea mays subsp. mays (maize) PE=2 SV=1	unknown [Zea mays]
Zm00001eb413910		chr10	65786980	66926980	66439407	66440724	+	--	--	--	K08597|6e-147|sbi:SORBI_07g006230|K08597 sentrin-specific protease 8 [EC:3.4.22.68] | (RefSeq) SORBIDRAFT_07g006230, Sb07g006230; hypothetical protein	[R]	General function prediction only	NEDD8-specific protease 1 GN=F15L12.8 OS=Arabidopsis thaliana (Mouse-ear cress) PE=2 SV=1	Uncharacterized protein {ECO:0000313|EMBL:AFW57011.1, ECO:0000313|EnsemblPlants:GRMZM2G019744_P01} OS=Zea mays (Maize) PE=4 SV=1	PREDICTED: NEDD8-specific protease 1 [Zea mays]
Zm00001eb413920		chr10	65786980	66926980	66492566	66493957	+	--	--	--	K08597|2e-111|sbi:SORBI_07g006230|K08597 sentrin-specific protease 8 [EC:3.4.22.68] | (RefSeq) SORBIDRAFT_07g006230, Sb07g006230; hypothetical protein	--	--	WRKY transcription factor 44 GN=F3G5.5 OS=Arabidopsis thaliana (Mouse-ear cress) PE=1 SV=2	WRKY transcription factor {ECO:0000313|EMBL:AIB04706.1} OS=Zea mays (Maize) PE=2 SV=1	PREDICTED: probable WRKY transcription factor 3 isoform X2 [Zea mays]
Zm00001eb413930		chr10	65786980	66926980	66500707	66501638	+	--	--	--	K09286|5e-46|sbi:SORBI_07g006210|K09286 EREBP-like factor | (RefSeq) SORBIDRAFT_07g006210, Sb07g006210; hypothetical protein	--	--	Ethylene-responsive transcription factor 11 GN=F3M18.20 OS=Arabidopsis thaliana (Mouse-ear cress) PE=2 SV=1	Uncharacterized protein {ECO:0000313|EnsemblPlants:GRMZM2G020054_P01} OS=Zea mays (Maize) PE=4 SV=1	putative AP2/EREBP transcription factor superfamily protein [Zea mays]
Zm00001eb413940		chr10	65786980	66926980	66549934	66564838	-	[T]	Signal transduction mechanisms	--	--	[T]	Signal transduction mechanisms	Probable protein phosphatase 2C 44 GN=OSJNBa0085I10.2 OS=Oryza sativa subsp. japonica (Rice) PE=2 SV=1	Uncharacterized protein {ECO:0000313|EMBL:AFW57016.1, ECO:0000313|EnsemblPlants:GRMZM2G074489_P02} OS=Zea mays (Maize) PE=4 SV=1	putative protein phosphatase 2C family protein [Zea mays]
Zm00001eb413950		chr10	65786980	66926980	66699087	66757479	-	[R]	General function prediction only	--	--	[KT]	--	--	Uncharacterized protein {ECO:0000313|EnsemblPlants:Si013127m} OS=Setaria italica (Foxtail millet) PE=4 SV=1	PREDICTED: protein strawberry notch homolog 1-like isoform X1 [Setaria italica]
Zm00001eb413960		chr10	65786980	66926980	66758927	66759523	+	--	--	--	--	--	--	--	Uncharacterized protein {ECO:0000313|EMBL:AFW57020.1, ECO:0000313|EnsemblPlants:GRMZM2G121992_P01} OS=Zea mays (Maize) PE=4 SV=1	hypothetical protein ZEAMMB73_597701 [Zea mays]
Zm00001eb413970		chr10	65786980	66926980	66788911	66790842	-	--	--	--	--	--	--	--	Uncharacterized protein {ECO:0000313|EnsemblPlants:GRMZM2G047818_P01} OS=Zea mays (Maize) PE=4 SV=1	PREDICTED: trinucleotide repeat-containing gene 18 protein-like [Zea mays]
Zm00001eb413980		chr10	65786980	66926980	66793189	66794847	+	--	--	--	--	[S]	Function unknown	--	Uncharacterized protein {ECO:0000313|EMBL:AFW57019.1, ECO:0000313|EnsemblPlants:GRMZM2G420774_P01} OS=Zea mays (Maize) PE=4 SV=1	hypothetical protein ZEAMMB73_441694 [Zea mays]
Zm00001eb413990		chr10	65786980	66926980	66796638	66797039	-	--	--	Biological Process: cytokinesis by cell plate formation (GO:0000911);; Cellular Component: plant-type cell wall (GO:0009505);; Cellular Component: plasmodesma (GO:0009506);; Biological Process: plant-type cell wall organization (GO:0009664);; Biological Process: cell wall modification (GO:0042545);; Biological Process: response to other organism (GO:0051707);;	--	--	--	Osmotin-like protein (Precursor) OS=Solanum lycopersicum (Tomato) PE=1 SV=1	Putative uncharacterized protein Sb03g039330 {ECO:0000313|EMBL:EES03857.1} OS=Sorghum bicolor (Sorghum) PE=4 SV=1	hypothetical protein SORBIDRAFT_03g039330 [Sorghum bicolor]
Zm00001eb414010		chr10	67126980	67646980	67267055	67270654	+	[I]	Lipid transport and metabolism	--	K01853|0.0|zma:100382158|K01853 cycloartenol synthase [EC:5.4.99.8] | (RefSeq) GRMZM2G070575; uncharacterized LOC100382158	[I]	Lipid transport and metabolism	Cycloartenol synthase GN=CAS1 OS=Luffa aegyptiaca (Sponge gourd) PE=1 SV=1	Uncharacterized protein {ECO:0000313|EMBL:AFW57028.1, ECO:0000313|EnsemblPlants:GRMZM2G070575_P02} OS=Zea mays (Maize) PE=4 SV=1	PREDICTED: hypothetical protein isoform X1 [Zea mays]
Zm00001eb414020		chr10	67126980	67646980	67398489	67408429	+	--	;;	Molecular Function: protein serine/threonine kinase activity (GO:0004674);; Molecular Function: ATP binding (GO:0005524);; Biological Process: protein phosphorylation (GO:0006468);;	--	[T]	Signal transduction mechanisms	Serine/threonine-protein kinase HT1 GN=HT1 OS=Arabidopsis thaliana (Mouse-ear cress) PE=1 SV=1	Uncharacterized protein {ECO:0000313|EMBL:ACL53806.1, ECO:0000313|EnsemblPlants:GRMZM2G140612_P01} OS=Zea mays (Maize) PE=2 SV=1	unknown [Zea mays]
Zm00001eb414030		chr10	67126980	67646980	67408711	67413202	-	--	--	--	--	[R]	General function prediction only	30-kDa cleavage and polyadenylation specificity factor 30 {ECO:0000303|PubMed:18479511} OS=Arabidopsis thaliana (Mouse-ear cress) PE=1 SV=1	Uncharacterized protein {ECO:0000313|EMBL:ACF79477.1} OS=Zea mays (Maize) PE=2 SV=1	uncharacterized protein LOC100192484 [Zea mays]
Zm00001eb414060		chr10	67766980	68326980	67766765	67767901	-	--	--	--	--	--	--	--	Uncharacterized protein {ECO:0000313|EMBL:AFW57039.1, ECO:0000313|EnsemblPlants:GRMZM2G155392_P01} OS=Zea mays (Maize) PE=4 SV=1	PREDICTED: uncharacterized protein LOC103641165 [Zea mays]
Zm00001eb414080		chr10	67766980	68326980	67850426	67854472	-	--	--	--	--	[R]	General function prediction only	Reticulon-like protein B22 GN=RTNLB22 OS=Arabidopsis thaliana (Mouse-ear cress) PE=2 SV=1	Uncharacterized protein {ECO:0000313|EMBL:ACN28138.1, ECO:0000313|EnsemblPlants:GRMZM2G149894_P02} OS=Zea mays (Maize) PE=2 SV=1	uncharacterized protein LOC100382184 [Zea mays]
Zm00001eb414090		chr10	67766980	68326980	67856219	67865952	+	--	--	--	--	--	--	--	Uncharacterized protein {ECO:0000313|EMBL:AFW57045.1, ECO:0000313|EnsemblPlants:GRMZM2G149969_P02} OS=Zea mays (Maize) PE=4 SV=1	PREDICTED: uncharacterized protein LOC100274871 isoform X1 [Zea mays]
Zm00001eb414100		chr10	67766980	68326980	67861194	67861622	-	#N/A	#N/A	#N/A	#N/A	#N/A	#N/A	#N/A	#N/A	#N/A
Zm00001eb414110		chr10	67766980	68326980	67926700	67928032	-	--	--	--	K10523|0.0|sbi:SORBI_07g006570|K10523 speckle-type POZ protein | (RefSeq) SORBIDRAFT_07g006570, Sb07g006570; hypothetical protein	[DR]	--	BTB/POZ and MATH domain-containing protein 1 GN=BPM1 OS=Arabidopsis thaliana (Mouse-ear cress) PE=1 SV=1	Uncharacterized protein {ECO:0000313|EMBL:AFW57046.1, ECO:0000313|EnsemblPlants:GRMZM2G161569_P01} OS=Zea mays (Maize) PE=4 SV=1	PREDICTED: BTB/POZ and MATH domain-containing protein 1-like [Zea mays]
Zm00001eb414130		chr10	67766980	68326980	68003316	68004416	-	--	--	--	K10523|0.0|sbi:SORBI_07g006630|K10523 speckle-type POZ protein | (RefSeq) SORBIDRAFT_07g006630, Sb07g006630; hypothetical protein	[DR]	--	BTB/POZ and MATH domain-containing protein 2 GN=BPM2 OS=Arabidopsis thaliana (Mouse-ear cress) PE=1 SV=1	Uncharacterized protein {ECO:0000313|EMBL:AFW57047.1, ECO:0000313|EnsemblPlants:GRMZM2G041963_P01} OS=Zea mays (Maize) PE=4 SV=1	PREDICTED: BTB/POZ and MATH domain-containing protein 1-like [Zea mays]
Zm00001eb414140		chr10	67766980	68326980	68086238	68087716	+	--	;;	--	--	--	--	G-type lectin S-receptor-like serine/threonine-protein kinase At1g34300 (Precursor) GN=At1g34300 OS=Arabidopsis thaliana (Mouse-ear cress) PE=2 SV=1	Uncharacterized protein {ECO:0000313|EMBL:AFW57048.1, ECO:0000313|EnsemblPlants:GRMZM2G481531_P01} OS=Zea mays (Maize) PE=3 SV=1	PREDICTED: probable receptor-like protein kinase At5g39030 [Zea mays]
Zm00001eb414150		chr10	67766980	68326980	68140382	68141392	+	--	--	--	K11644|2e-09|osa:4337520|K11644 paired amphipathic helix protein Sin3a | (RefSeq) paired amphipathic helix protein Sin3-like 4	[B]	Chromatin structure and dynamics	Paired amphipathic helix protein Sin3-like 6 GN=SNL6 OS=Arabidopsis thaliana (Mouse-ear cress) PE=3 SV=2	Paired amphipathic helix repeat family protein {ECO:0000313|EMBL:ACG24964.1} OS=Zea mays (Maize) PE=2 SV=1	PREDICTED: paired amphipathic helix protein Sin3-like 6 isoform X1 [Zea mays]
Zm00001eb414180		chr10	68406980	68566980	68451493	68465221	+	--	--	--	--	--	--	--	Uncharacterized protein {ECO:0000313|EMBL:ACN30645.1} OS=Zea mays (Maize) PE=2 SV=1	uncharacterized protein LOC100382565 [Zea mays]
Zm00001eb414360		chr10	70046980	70186980	70151123	70152560	-	[G]	Carbohydrate transport and metabolism	Molecular Function: hydrolase activity, hydrolyzing O-glycosyl compounds (GO:0004553);; Cellular Component: cell wall (GO:0005618);; Biological Process: cellular glucan metabolic process (GO:0006073);; Molecular Function: xyloglucan:xyloglucosyl transferase activity (GO:0016762);; Cellular Component: apoplast (GO:0048046);;	K08235|1e-173|sbi:SORBI_06g015930|K08235 xyloglucan:xyloglucosyl transferase [EC:2.4.1.207] | (RefSeq) SORBIDRAFT_06g015930, Sb06g015930; hypothetical protein	--	--	Xyloglucan endotransglycosylase/hydrolase protein 8 (Precursor) OS=Oryza sativa subsp. japonica (Rice) PE=1 SV=1	Xyloglucan endotransglucosylase/hydrolase {ECO:0000256|RuleBase:RU361120} OS=Zea mays (Maize) PE=2 SV=1	unknown [Zea mays]
Zm00001eb414700		chr10	72066980	72086980	72066602	72070406	-	--	--	Cellular Component: membrane (GO:0016020);; Biological Process: Golgi vesicle transport (GO:0048193);;	--	--	--	--	Uncharacterized protein {ECO:0000313|EMBL:ACF83832.1, ECO:0000313|EnsemblPlants:GRMZM2G112782_P01} OS=Zea mays (Maize) PE=2 SV=1	uncharacterized protein LOC100272494 [Zea mays]
Zm00001eb414710		chr10	72066980	72086980	72069773	72070337	+	#N/A	#N/A	#N/A	#N/A	#N/A	#N/A	#N/A	#N/A	#N/A
Zm00001eb414740		chr10	72206980	72366980	72280291	72293424	+	[L]	Replication, recombination and repair	--	K02335|0.0|sbi:SORBI_07g004810|K02335 DNA polymerase I [EC:2.7.7.7] | (RefSeq) SORBIDRAFT_07g004810, Sb07g004810; hypothetical protein	[R]	General function prediction only	DNA polymerase I A, chloroplastic (Precursor) OS=Oryza sativa subsp. japonica (Rice) PE=2 SV=1	Putative uncharacterized protein Sb07g004810 {ECO:0000313|EMBL:EES14641.1} OS=Sorghum bicolor (Sorghum) PE=3 SV=1	PREDICTED: DNA polymerase I A, chloroplastic-like [Zea mays]
Zm00001eb414750		chr10	72206980	72366980	72294253	72300669	-	--	--	--	--	[ODR]	--	--	Uncharacterized protein {ECO:0000313|EMBL:AFW57122.1, ECO:0000313|EnsemblPlants:GRMZM2G023275_P01} OS=Zea mays (Maize) PE=4 SV=1	PREDICTED: uncharacterized protein LOC103641203 [Zea mays]
Zm00001eb414920		chr10	73566980	73966980	73626779	73627431	+	#N/A	#N/A	#N/A	#N/A	#N/A	#N/A	#N/A	#N/A	#N/A
Zm00001eb414940		chr10	73566980	73966980	73642048	73642820	-	--	--	--	--	--	--	--	Uncharacterized protein {ECO:0000313|EMBL:AFW57159.1, ECO:0000313|EnsemblPlants:GRMZM2G141071_P01} OS=Zea mays (Maize) PE=4 SV=1	hypothetical protein ZEAMMB73_368747 [Zea mays]
Zm00001eb414950		chr10	73566980	73966980	73831022	73833238	+	--	--	--	K15077|6e-92|zma:100381492|K15077 elongin-A | (RefSeq) uncharacterized LOC100381492	[K]	Transcription	--	Uncharacterized protein {ECO:0000313|EMBL:AFW57163.1, ECO:0000313|EnsemblPlants:GRMZM2G039824_P04} OS=Zea mays (Maize) PE=4 SV=1	hypothetical protein ZEAMMB73_845066 [Zea mays]
Zm00001eb414960		chr10	73566980	73966980	73834097	73843858	-	--	--	--	--	[D]	Cell cycle control, cell division, chromosome partitioning	--	Uncharacterized protein {ECO:0000313|EMBL:AFW57164.1, ECO:0000313|EnsemblPlants:GRMZM2G039671_P01} OS=Zea mays (Maize) PE=4 SV=1	PREDICTED: thyroid adenoma-associated protein homolog [Zea mays]
Zm00001eb414970		chr10	73566980	73966980	73843743	73847212	+	[C]	Energy production and conversion	--	--	[R]	General function prediction only	--	Uncharacterized protein {ECO:0000313|EnsemblPlants:GRMZM2G343080_P01} OS=Zea mays (Maize) PE=4 SV=1	PREDICTED: uncharacterized protein LOC100194104 isoform X1 [Zea mays]
Zm00001eb415060		chr10	74506980	74886980	74742309	74743211	-	[G]	Carbohydrate transport and metabolism	--	--	[GC]	--	7-deoxyloganetin glucosyltransferase GN=UGT85A24 OS=Gardenia jasminoides (Cape jasmine) PE=1 SV=1	Uncharacterized protein {ECO:0000313|EMBL:AFW57184.1, ECO:0000313|EnsemblPlants:GRMZM2G148316_P01} OS=Zea mays (Maize) PE=4 SV=1	PREDICTED: UDP-glycosyltransferase 85A5-like [Zea mays]
Zm00001eb415070		chr10	74506980	74886980	74853058	74855877	-	--	--	Molecular Function: magnesium ion binding (GO:0000287);; Biological Process: metabolic process (GO:0008152);; Molecular Function: terpene synthase activity (GO:0010333);;	--	--	--	Sesquithujene synthase A GN=TPS5A OS=Zea mays (Maize) PE=1 SV=1	Terpene synthase 9 {ECO:0000313|EMBL:AAS88578.1} OS=Zea mays (Maize) PE=2 SV=1	LOC542689 [Zea mays]
Zm00001eb407510		chr10	7486980	7586980	7532370	7536016	-	--	--	--	K06268|3e-162|zma:100284839|K06268 serine/threonine-protein phosphatase 2B regulatory subunit | (RefSeq) IDP1992, CBL6, GRMZM2G010093; uncharacterized LOC100284839	[T]	Signal transduction mechanisms	Calcineurin B-like protein 6 GN=CBL6 OS=Oryza sativa subsp. japonica (Rice) PE=2 SV=1	Uncharacterized protein {ECO:0000313|EMBL:ACR38531.1, ECO:0000313|EnsemblPlants:GRMZM2G010093_P01} OS=Zea mays (Maize) PE=2 SV=1	LOC100284839 [Zea mays]
Zm00001eb415250		chr10	76026980	76046980	76032532	76037513	-	[T]	Signal transduction mechanisms	--	--	[Q]	Secondary metabolites biosynthesis, transport and catabolism	ABC transporter G family member 14 OS=Arabidopsis thaliana (Mouse-ear cress) PE=2 SV=1	Uncharacterized protein {ECO:0000313|EnsemblPlants:Si013314m} OS=Setaria italica (Foxtail millet) PE=3 SV=1	PREDICTED: hypothetical protein isoform X1 [Zea mays]
Zm00001eb415300		chr10	76326980	76466980	76359759	76361455	-	[Z]	Cytoskeleton	--	K10355|2e-08|osa:4349863|K10355 actin, other eukaryote | (RefSeq) Act, actin; actin-7	[Z]	Cytoskeleton	Actin-1 OS=Oryza sativa subsp. japonica (Rice) PE=2 SV=1	Uncharacterized protein {ECO:0000313|EMBL:AFW57209.1, ECO:0000313|EnsemblPlants:GRMZM2G467212_P01} OS=Zea mays (Maize) PE=3 SV=1	hypothetical protein ZEAMMB73_489711 [Zea mays]
Zm00001eb415360		chr10	76686980	78126980	76711120	76715319	-	[K]	Transcription	Molecular Function: DNA binding (GO:0003677);; Molecular Function: sequence-specific DNA binding transcription factor activity (GO:0003700);; Biological Process: DNA-templated transcription, initiation (GO:0006352);; Biological Process: regulation of transcription, DNA-templated (GO:0006355);; Molecular Function: sigma factor activity (GO:0016987);;	K03086|0.0|sbi:SORBI_07g004340|K03086 RNA polymerase primary sigma factor | (RefSeq) SORBIDRAFT_07g004340, Sb07g004340; hypothetical protein	--	--	RNA polymerase sigma factor sigA (Precursor) GN=At1g64860 OS=Arabidopsis thaliana (Mouse-ear cress) PE=1 SV=1	Uncharacterized protein {ECO:0000313|EMBL:ACF83862.1, ECO:0000313|EnsemblPlants:GRMZM2G006736_P01} OS=Zea mays (Maize) PE=2 SV=1	PREDICTED: RNA polymerase sigma factor sigA [Zea mays]
Zm00001eb415380		chr10	76686980	78126980	76807124	76808319	-	#N/A	#N/A	#N/A	#N/A	#N/A	#N/A	#N/A	#N/A	#N/A
Zm00001eb415390		chr10	76686980	78126980	76807247	76808273	+	--	--	--	--	--	--	--	Uncharacterized protein {ECO:0000313|EnsemblPlants:GRMZM2G369260_P02} OS=Zea mays (Maize) PE=4 SV=1	PREDICTED: delta DNA polymerase isoform X1 [Zea mays]
Zm00001eb415400		chr10	76686980	78126980	76808741	76813671	-	--	--	Molecular Function: kinase activity (GO:0016301);; Biological Process: phosphorylation (GO:0016310);;	K06685|5e-160|zma:100285953|K06685 MOB kinase activator 1 | (RefSeq) mps one binder kinase activator-like 1A	[D]	Cell cycle control, cell division, chromosome partitioning	MOB kinase activator-like 1 GN=At4g19045 OS=Arabidopsis thaliana (Mouse-ear cress) PE=2 SV=1	Uncharacterized protein {ECO:0000313|EMBL:ACN27334.1, ECO:0000313|EnsemblPlants:GRMZM2G055125_P02} OS=Zea mays (Maize) PE=2 SV=1	PREDICTED: hypothetical protein isoform X1 [Zea mays]
Zm00001eb415410		chr10	76686980	78126980	76834359	76836833	+	[J]	Translation, ribosomal structure and biogenesis	--	K02985|6e-93|zma:100282772|K02985 small subunit ribosomal protein S3e | (RefSeq) TIDP2739, GRMZM2G099352; uncharacterized LOC100282772	[J]	Translation, ribosomal structure and biogenesis	40S ribosomal protein S3-3 GN=RPS3C OS=Arabidopsis thaliana (Mouse-ear cress) PE=1 SV=1	Uncharacterized protein {ECO:0000313|EMBL:AFW57223.1, ECO:0000313|EnsemblPlants:GRMZM2G099352_P01} OS=Zea mays (Maize) PE=4 SV=1	hypothetical protein ZEAMMB73_370294 [Zea mays]
Zm00001eb415420		chr10	76686980	78126980	76948211	76953968	-	--	--	--	K04120|0.0|osa:9266189|K04120 ent-copalyl diphosphate synthase [EC:5.5.1.13] | (RefSeq) OsCyc2; ent-copalyl diphosphate synthase 2	--	--	Ent-copalyl diphosphate synthase 2 GN=CPS2 OS=Oryza sativa subsp. indica (Rice) PE=2 SV=1	Uncharacterized protein {ECO:0000313|EMBL:AFW57228.1, ECO:0000313|EnsemblPlants:GRMZM2G068808_P02} OS=Zea mays (Maize) PE=4 SV=1	PREDICTED: syn-copalyl diphosphate synthase-like isoform X1 [Zea mays]
Zm00001eb415430		chr10	76686980	78126980	77324534	77328991	+	[I]	Lipid transport and metabolism	--	K14046|0.0|osa:4335094|K14046 syn-pimara-7,15-diene synthase [EC:4.2.3.35] | (RefSeq) DTS2, KSL4, OsDTS2, OsJ_013413, OsKS4, OsKSL4; syn-pimara-7,15-diene synthase	--	--	Syn-pimara-7,15-diene synthase GN=KSL4 OS=Oryza sativa subsp. indica (Rice) PE=2 SV=1	Uncharacterized protein {ECO:0000313|EnsemblPlants:BRADI5G21387.1} OS=Brachypodium distachyon (Purple false brome) PE=4 SV=1	PREDICTED: ent-kaur-16-ene synthase, chloroplastic-like [Brachypodium distachyon]
Zm00001eb415440		chr10	76686980	78126980	77409787	77411884	-	Cytochrome P450	;;	--	--	[Q]	Secondary metabolites biosynthesis, transport and catabolism	indolin-2-one monooxygenase GN=CYP71C2 OS=Zea mays (Maize) PE=1 SV=1	Uncharacterized protein {ECO:0000313|EnsemblPlants:GRMZM2G007698_P01} OS=Zea mays (Maize) PE=3 SV=1	PREDICTED: indole-2-monooxygenase-like [Zea mays]
Zm00001eb415450		chr10	76686980	78126980	77459670	77463644	-	[E]	Amino acid transport and metabolism	Biological Process: amino acid transmembrane transport (GO:0003333);; Molecular Function: amino acid transmembrane transporter activity (GO:0015171);; Cellular Component: integral component of membrane (GO:0016021);;	--	[E]	Amino acid transport and metabolism	Probable polyamine transporter At1g31830 GN=At1g31830 OS=Arabidopsis thaliana (Mouse-ear cress) PE=2 SV=1	Uncharacterized protein {ECO:0000313|EMBL:ACN27671.1, ECO:0000313|EnsemblPlants:GRMZM2G078292_P01} OS=Zea mays (Maize) PE=2 SV=1	PREDICTED: uncharacterized protein LOC100193038 isoform X1 [Zea mays]
Zm00001eb415460		chr10	76686980	78126980	77639579	77641527	+	[I]	Lipid transport and metabolism	Molecular Function: fatty-acyl-CoA binding (GO:0000062);;	K08762|2e-56|sbi:SORBI_07g004260|K08762 diazepam-binding inhibitor (GABA receptor modulator, acyl-CoA-binding protein) | (RefSeq) SORBIDRAFT_07g004260, Sb07g004260; hypothetical protein	[I]	Lipid transport and metabolism	Acyl-CoA-binding protein OS=Ricinus communis (Castor bean) PE=3 SV=1	Uncharacterized protein {ECO:0000313|EMBL:ACF80611.1, ECO:0000313|EnsemblPlants:GRMZM2G079908_P02} OS=Zea mays (Maize) PE=2 SV=1	PREDICTED: acyl-CoA-binding protein [Zea mays]
Zm00001eb415470		chr10	76686980	78126980	77643105	77645967	-	[C]	Energy production and conversion	--	--	--	--	--	Uncharacterized protein {ECO:0000313|EMBL:AFW57238.1, ECO:0000313|EnsemblPlants:GRMZM2G079759_P02} OS=Zea mays (Maize) PE=4 SV=1	hypothetical protein ZEAMMB73_362013 [Zea mays]
Zm00001eb415480		chr10	76686980	78126980	77646187	77658749	-	--	--	--	--	--	--	--	Uncharacterized protein {ECO:0000313|EMBL:ACN31573.1} OS=Zea mays (Maize) PE=2 SV=1	unknown [Zea mays]
Zm00001eb415500		chr10	76686980	78126980	77740796	77743198	+	--	--	Molecular Function: zinc ion binding (GO:0008270);;	K10666|0.0|zma:100194220|K10666 E3 ubiquitin-protein ligase RNF5 [EC:2.3.2.27] | (RefSeq) GRMZM2G145123; putative RING/U-box superfamily protein	[O]	Posttranslational modification, protein turnover, chaperones	E3 ubiquitin-protein ligase RMA3 GN=RMA3 OS=Arabidopsis thaliana (Mouse-ear cress) PE=1 SV=1	Uncharacterized protein {ECO:0000313|EMBL:ACF81710.1, ECO:0000313|EnsemblPlants:GRMZM2G145123_P01} OS=Zea mays (Maize) PE=2 SV=1	putative RING/U-box superfamily protein [Zea mays]
Zm00001eb415510		chr10	76686980	78126980	77745181	77746578	-	--	--	--	--	[R]	General function prediction only	Pentatricopeptide repeat-containing protein At1g07590, mitochondrial (Precursor) GN=At1g07590 OS=Arabidopsis thaliana (Mouse-ear cress) PE=2 SV=1	Uncharacterized protein {ECO:0000313|EMBL:AFW57243.1, ECO:0000313|EnsemblPlants:GRMZM2G145130_P01} OS=Zea mays (Maize) PE=4 SV=1	PREDICTED: pentatricopeptide repeat-containing protein At1g07590, mitochondrial isoform X1 [Zea mays]
Zm00001eb415520		chr10	76686980	78126980	77822414	77824753	+	--	--	--	--	--	--	Transcription factor bHLH35 GN=MUL3.10 OS=Arabidopsis thaliana (Mouse-ear cress) PE=2 SV=1	Uncharacterized protein {ECO:0000313|EnsemblPlants:GRMZM2G042895_P01} OS=Zea mays (Maize) PE=4 SV=1	putative HLH DNA-binding domain superfamily protein [Zea mays]
Zm00001eb415530		chr10	76686980	78126980	77872650	77881801	-	[T]	Signal transduction mechanisms	Biological Process: regulation of transcription, DNA-templated (GO:0006355);;	--	[R]	General function prediction only	Topless-related protein 1 OS=Arabidopsis thaliana (Mouse-ear cress) PE=1 SV=3	Uncharacterized protein {ECO:0000313|EnsemblPlants:GRMZM2G042992_P01} OS=Zea mays (Maize) PE=2 SV=1	ramosa 1 enhancer locus 2 [Zea mays]
Zm00001eb415550		chr10	76686980	78126980	78115926	78116535	-	--	--	--	--	[T]	Signal transduction mechanisms	Serine/threonine-protein kinase-like protein CCR4 (Precursor) GN=MCA23.19 OS=Arabidopsis thaliana (Mouse-ear cress) PE=1 SV=1	Uncharacterized protein {ECO:0000313|EnsemblPlants:GRMZM2G301355_P01} OS=Zea mays (Maize) PE=4 SV=1	TPA: putative CRINKLY4-like receptor protein kinase family protein [Zea mays]
Zm00001eb407610		chr10	8186980	8586980	8248161	8251722	-	--	--	--	--	--	--	Probable mediator of RNA polymerase II transcription subunit 26c GN=MYH9.6 OS=Arabidopsis thaliana (Mouse-ear cress) PE=1 SV=1	Uncharacterized protein {ECO:0000313|EMBL:ACN28424.1, ECO:0000313|EnsemblPlants:GRMZM2G153409_P01} OS=Zea mays (Maize) PE=2 SV=1	unknown [Zea mays]
Zm00001eb407630		chr10	8186980	8586980	8428423	8429881	-	--	--	--	--	--	--	Salt stress-induced protein OS=Oryza sativa subsp. japonica (Rice) PE=2 SV=1	Uncharacterized protein {ECO:0000313|EMBL:ACF80462.1} OS=Zea mays (Maize) PE=2 SV=1	PL3K2 [Zea mays]
Zm00001eb407640		chr10	8186980	8586980	8477921	8483399	-	--	--	--	--	--	--	--	Uncharacterized protein {ECO:0000313|EMBL:AFW56153.1, ECO:0000313|EnsemblPlants:GRMZM2G346110_P01} OS=Zea mays (Maize) PE=4 SV=1	PREDICTED: uncharacterized protein LOC103642287 [Zea mays]
Zm00001eb407650		chr10	8186980	8586980	8527279	8535432	+	[R]	General function prediction only	--	K15361|0.0|osa:4351590|K15361 WD repeat-containing protein 48 | (RefSeq) WD repeat-containing protein 48	[S]	Function unknown	Dynein assembly factor with WDR repeat domains 1 GN=DAW1 OS=Chlamydomonas reinhardtii (Chlamydomonas smithii) PE=1 SV=1	Uncharacterized protein {ECO:0000313|EMBL:AFW56155.1, ECO:0000313|EnsemblPlants:GRMZM2G167999_P01} OS=Zea mays (Maize) PE=4 SV=1	PREDICTED: WD repeat-containing protein 48-like isoform X1 [Zea mays]
Zm00001eb407660		chr10	8186980	8586980	8538265	8545260	+	--	--	--	--	[S]	Function unknown	--	Uncharacterized protein {ECO:0000313|EnsemblPlants:Si009372m} OS=Setaria italica (Foxtail millet) PE=4 SV=1	PREDICTED: protein FAM135B-like isoform X1 [Setaria italica]
Zm00001eb407670		chr10	8186980	8586980	8546446	8548159	-	--	--	--	--	--	--	--	Uncharacterized protein {ECO:0000313|EMBL:AFW56159.1, ECO:0000313|EnsemblPlants:GRMZM2G031278_P01} OS=Zea mays (Maize) PE=4 SV=1	hypothetical protein ZEAMMB73_507204 [Zea mays]
Zm00001eb416520		chr10	83446980	83646980	83634218	83635256	+	--	--	--	--	--	--	--	Uncharacterized protein {ECO:0000313|EnsemblPlants:OB02G34660.1} OS=Oryza brachyantha PE=4 SV=1	PREDICTED: uncharacterized protein LOC103643087 [Zea mays]
Zm00001eb416530		chr10	83706980	83786980	83745951	83749616	-	--	--	--	--	--	--	Transcription factor MYB1R1 OS=Solanum tuberosum (Potato) PE=2 SV=1	Uncharacterized protein {ECO:0000313|EMBL:ACF82989.1, ECO:0000313|EnsemblPlants:GRMZM2G112764_P01} OS=Zea mays (Maize) PE=2 SV=1	LOC100284888 [Zea mays]
Zm00001eb417090		chr10	86446980	86786980	86468866	86473612	-	--	--	--	--	[R]	General function prediction only	--	Uncharacterized protein {ECO:0000313|EMBL:ACR37777.1, ECO:0000313|EnsemblPlants:GRMZM2G136341_P01} OS=Zea mays (Maize) PE=2 SV=1	PREDICTED: LOC100283254 isoform X1 [Zea mays]
Zm00001eb417100		chr10	86446980	86786980	86505315	86525363	-	--	--	--	--	--	--	--	Uncharacterized protein {ECO:0000313|EMBL:AFW87934.1, ECO:0000313|EnsemblPlants:GRMZM2G094828_P01} OS=Zea mays (Maize) PE=4 SV=1	hypothetical protein ZEAMMB73_429388 [Zea mays]
Zm00001eb417110		chr10	86446980	86786980	86706404	86708252	-	--	--	--	--	--	--	UPF0481 protein At3g47200 GN=At3g47200 OS=Arabidopsis thaliana (Mouse-ear cress) PE=2 SV=1	Putative uncharacterized protein Sb09g002560 {ECO:0000313|EMBL:EES18958.1} OS=Sorghum bicolor (Sorghum) PE=4 SV=1	hypothetical protein SORBIDRAFT_09g002560 [Sorghum bicolor]
Zm00001eb417120		chr10	86446980	86786980	86709875	86713096	-	--	--	--	--	--	--	--	Uncharacterized protein {ECO:0000313|EMBL:ACN37079.1, ECO:0000313|EnsemblPlants:GRMZM2G125977_P01} OS=Zea mays (Maize) PE=2 SV=1	PREDICTED: hypothetical protein isoform X1 [Zea mays]
Zm00001eb417130		chr10	86446980	86786980	86728844	86729322	-	[L]	Replication, recombination and repair	--	K14809|1e-67|zma:100280924|K14809 ATP-dependent RNA helicase DDX55/SPB4 [EC:3.6.4.13] | (RefSeq) ATP-dependent rRNA helicase spb4	[A]	RNA processing and modification	DEAD-box ATP-dependent RNA helicase 18 OS=Oryza sativa subsp. japonica (Rice) PE=1 SV=2	Uncharacterized protein {ECO:0000313|EnsemblPlants:GRMZM2G125947_P01} OS=Zea mays (Maize) PE=3 SV=1	PREDICTED: DEAD-box ATP-dependent RNA helicase 18-like isoform X2 [Zea mays]
Zm00001eb407750		chr10	8846980	8986980	8963822	8970461	+	[H]	Coenzyme transport and metabolism	--	K01934|0.0|sbi:SORBI_08g004240|K01934 5-formyltetrahydrofolate cyclo-ligase [EC:6.3.3.2] | (RefSeq) SORBIDRAFT_08g004240, Sb08g004240; hypothetical protein	[H]	Coenzyme transport and metabolism	5-formyltetrahydrofolate cyclo-ligase-like protein COG0212 (Precursor) GN=COG0212 OS=Arabidopsis thaliana (Mouse-ear cress) PE=2 SV=1	5-formyltetrahydrofolate cyclo-ligase {ECO:0000313|EMBL:ACG44134.1} OS=Zea mays (Maize) PE=2 SV=1	PREDICTED: uncharacterized protein LOC100192785 isoform X1 [Zea mays]
Zm00001eb418740		chr10	96506980	96626980	96546064	96548424	+	--	--	--	K10523|2e-30|sbi:SORBI_10g003110|K10523 speckle-type POZ protein | (RefSeq) SORBIDRAFT_10g003110, Sb10g003110; hypothetical protein	[DR]	--	BTB/POZ and MATH domain-containing protein 2 GN=BPM2 OS=Arabidopsis thaliana (Mouse-ear cress) PE=1 SV=1	Uncharacterized protein {ECO:0000313|EMBL:AFW57733.1, ECO:0000313|EnsemblPlants:GRMZM2G077951_P01} OS=Zea mays (Maize) PE=4 SV=1	hypothetical protein ZEAMMB73_696289 [Zea mays]
Zm00001eb418750		chr10	96646980	96666980	96650064	96652797	-	--	--	--	--	[S]	Function unknown	UNC93-like protein 2 GN=At1g18010 OS=Arabidopsis thaliana (Mouse-ear cress) PE=2 SV=2	Uncharacterized protein {ECO:0000313|EMBL:ACN26085.1, ECO:0000313|EnsemblPlants:GRMZM2G176737_P01} OS=Zea mays (Maize) PE=2 SV=1	hypothetical protein [Zea mays]
Zm00001eb418770		chr10	96646980	96666980	96656044	96660076	+	[F]	Nucleotide transport and metabolism	--	K02993|4e-57|zma:100193269|K02993 small subunit ribosomal protein S7e | (RefSeq) GRMZM2G030016; 40S ribosomal protein S7	[J]	Translation, ribosomal structure and biogenesis	40S ribosomal protein S7 GN=RPS7 OS=Secale cereale (Rye) PE=2 SV=1	Uncharacterized protein {ECO:0000313|EnsemblPlants:GRMZM2G030016_P01} OS=Zea mays (Maize) PE=2 SV=1	PREDICTED: 40S ribosomal protein S7-like [Zea mays]
Zm00001eb418780		chr10	96646980	96666980	96660587	96663638	+	[F]	Nucleotide transport and metabolism	--	--	[F]	Nucleotide transport and metabolism	Nucleobase-ascorbate transporter 11 GN=NAT11 OS=Arabidopsis thaliana (Mouse-ear cress) PE=2 SV=1	Uncharacterized protein {ECO:0000313|EnsemblPlants:GRMZM5G802881_P01} OS=Zea mays (Maize) PE=4 SV=1	TPA: hypothetical protein ZEAMMB73_426758 [Zea mays]
Zm00001eb418810		chr10	96786980	96966980	96867379	96868026	-	#N/A	#N/A	#N/A	#N/A	#N/A	#N/A	#N/A	#N/A	#N/A
Zm00001eb418820		chr10	96786980	96966980	96891471	96891842	-	--	--	--	--	--	--	--	Putative uncharacterized protein {ECO:0000313|EMBL:ACG34115.1} OS=Zea mays (Maize) PE=2 SV=1	uncharacterized protein LOC100276413 [Zea mays]
Zm00001eb418830		chr10	96786980	96966980	96891980	96892810	-	--	--	--	--	[R]	General function prediction only	Pentatricopeptide repeat-containing protein At1g77360, mitochondrial (Precursor) GN=At1g77360 OS=Arabidopsis thaliana (Mouse-ear cress) PE=2 SV=2	Uncharacterized protein {ECO:0000313|EMBL:AFW57737.1, ECO:0000313|EnsemblPlants:GRMZM2G011928_P01} OS=Zea mays (Maize) PE=4 SV=1	hypothetical protein ZEAMMB73_139699 [Zea mays]
Zm00001eb418840		chr10	96786980	96966980	96940299	96944201	+	[R]	General function prediction only	--	--	[T]	Signal transduction mechanisms	Putative disease resistance protein At1g50180 GN=At1g50180 OS=Arabidopsis thaliana (Mouse-ear cress) PE=3 SV=2	Uncharacterized protein {ECO:0000313|EMBL:AFW57739.1, ECO:0000313|EnsemblPlants:GRMZM2G142680_P01} OS=Zea mays (Maize) PE=4 SV=1	PREDICTED: putative disease resistance RPP13-like protein 3 [Zea mays]
Zm00001eb407950		chr10	9806980	9866980	9838674	9839302	+	--	--	--	--	--	--	--	Uncharacterized protein {ECO:0000313|EMBL:ACL53342.1, ECO:0000313|EnsemblPlants:GRMZM2G059669_P01} OS=Zea mays (Maize) PE=2 SV=1	hypothetical protein [Zea mays]
Zm00001eb407960		chr10	9806980	9866980	9839337	9840127	+	--	--	--	--	--	--	--	Uncharacterized protein {ECO:0000313|EMBL:ACL53342.1, ECO:0000313|EnsemblPlants:GRMZM2G059669_P01} OS=Zea mays (Maize) PE=2 SV=1	hypothetical protein [Zea mays]
Zm00001eb407970		chr10	9806980	9866980	9843014	9846729	-	[K]	Transcription	--	--	--	--	Probable LRR receptor-like serine/threonine-protein kinase At3g47570 (Precursor) GN=At3g47570 OS=Arabidopsis thaliana (Mouse-ear cress) PE=2 SV=1	Uncharacterized protein {ECO:0000313|EnsemblPlants:GRMZM5G851140_P01} OS=Zea mays (Maize) PE=4 SV=1	putative leucine-rich repeat receptor-like protein kinase family protein [Zea mays]
Zm00001eb024400		chr1	100389875	100529875	100397954	100398910	-	--	--	--	--	--	--	21 kDa protein (Precursor) OS=Daucus carota (Wild carrot) PE=2 SV=1	Uncharacterized protein {ECO:0000313|EnsemblPlants:GRMZM2G034846_P01} OS=Zea mays (Maize) PE=4 SV=1	PREDICTED: 21 kDa protein-like [Zea mays]
Zm00001eb024410		chr1	100389875	100529875	100423132	100431854	-	--	--	--	--	[T]	Signal transduction mechanisms	Probable protein phosphatase 2C 48 OS=Oryza sativa subsp. japonica (Rice) PE=2 SV=1	Uncharacterized protein {ECO:0000313|EnsemblPlants:GRMZM2G069713_P01} OS=Zea mays (Maize) PE=4 SV=1	PREDICTED: putative protein phosphatase 2C family protein isoform X1 [Zea mays]
Zm00001eb024420		chr1	100389875	100529875	100449194	100449817	+	#N/A	#N/A	#N/A	#N/A	#N/A	#N/A	#N/A	#N/A	#N/A
Zm00001eb024430		chr1	100389875	100529875	100470219	100474387	+	[L]	Replication, recombination and repair	--	K10756|0.0|osa:4349480|K10756 replication factor C subunit 3/5 | (RefSeq) replication factor C subunit 3	[DL]	--	Replication factor C subunit 3 GN=At5g27740 OS=Arabidopsis thaliana (Mouse-ear cress) PE=2 SV=1	Uncharacterized protein {ECO:0000313|EnsemblPlants:GRMZM2G361855_P01} OS=Zea mays (Maize) PE=4 SV=1	PREDICTED: replication factor C subunit 5-like [Zea mays]
Zm00001eb024440		chr1	100389875	100529875	100476418	100477510	-	--	--	--	--	[O]	Posttranslational modification, protein turnover, chaperones	RING-H2 finger protein ATL28 GN=ATL28 OS=Arabidopsis thaliana (Mouse-ear cress) PE=2 SV=1	Uncharacterized protein {ECO:0000313|EnsemblPlants:GRMZM2G361902_P01} OS=Zea mays (Maize) PE=4 SV=1	TPA: putative RING zinc finger domain superfamily protein [Zea mays]
Zm00001eb024490		chr1	100629875	101109875	100988577	100990103	-	--	--	--	K14496|2e-152|zma:100284319|K14496 abscisic acid receptor PYR/PYL family | (RefSeq) cyclase/dehydrase family protein	--	--	Abscisic acid receptor PYR1 GN=T6K21.50 OS=Arabidopsis thaliana (Mouse-ear cress) PE=1 SV=1	Uncharacterized protein {ECO:0000313|EMBL:ACR34816.1, ECO:0000313|EnsemblPlants:AC194914.3_FGP002} OS=Zea mays (Maize) PE=2 SV=1	unknown [Zea mays]
Zm00001eb024500		chr1	100629875	101109875	101088099	101088644	-	--	--	--	K19041|5e-94|sbi:SORBI_03g005270|K19041 E3 ubiquitin-protein ligase RNF38/44 [EC:2.3.2.27] | (RefSeq) SORBIDRAFT_03g005270, Sb03g005270; hypothetical protein	--	--	--	Uncharacterized protein {ECO:0000313|EnsemblPlants:GRMZM2G155380_P01} OS=Zea mays (Maize) PE=4 SV=1	TPA: putative RING zinc finger domain superfamily protein, partial [Zea mays]
Zm00001eb024520		chr1	100629875	101109875	101093225	101112472	-	--	--	--	--	--	--	--	Uncharacterized protein {ECO:0000313|EnsemblPlants:GRMZM2G417905_P01} OS=Zea mays (Maize) PE=4 SV=1	PREDICTED: uncharacterized protein LOC103651963 [Zea mays]
Zm00001eb024550		chr1	101149875	102149875	101151479	101154772	-	[G]	Carbohydrate transport and metabolism	Molecular Function: ribokinase activity (GO:0004747);; Biological Process: D-ribose metabolic process (GO:0006014);; Biological Process: phosphorylation (GO:0016310);;	--	[G]	Carbohydrate transport and metabolism	--	Uncharacterized protein {ECO:0000313|EMBL:ACF86168.1, ECO:0000313|EnsemblPlants:GRMZM2G121128_P01} OS=Zea mays (Maize) PE=2 SV=1	uncharacterized protein LOC100273451 [Zea mays]
Zm00001eb024560		chr1	101149875	102149875	101306632	101313615	+	--	--	--	--	[K]	Transcription	Probable mediator of RNA polymerase II transcription subunit 26c GN=MYH9.6 OS=Arabidopsis thaliana (Mouse-ear cress) PE=1 SV=1	Uncharacterized protein {ECO:0000313|EMBL:AFW87766.1, ECO:0000313|EnsemblPlants:GRMZM5G812289_P01} OS=Zea mays (Maize) PE=4 SV=1	PREDICTED: uncharacterized protein LOC103637703 [Zea mays]
Zm00001eb024570		chr1	101149875	102149875	101450260	101454392	+	--	--	Molecular Function: DNA binding (GO:0003677);;	--	--	--	Putative DNA-binding protein ESCAROLA GN=ESC OS=Arabidopsis thaliana (Mouse-ear cress) PE=2 SV=1	Uncharacterized protein {ECO:0000313|EMBL:ACF86460.1, ECO:0000313|EnsemblPlants:GRMZM2G072117_P01} OS=Zea mays (Maize) PE=2 SV=1	AT-hook protein 1 [Zea mays]
Zm00001eb024580		chr1	101149875	102149875	101467400	101468562	+	--	--	--	K02947|5e-43|zma:100282542|K02947 small subunit ribosomal protein S10e | (RefSeq) GRMZM2G050925; 40S ribosomal protein S10	[J]	Translation, ribosomal structure and biogenesis	40S ribosomal protein S10 GN=OSJNBa0042L16.19 OS=Oryza sativa subsp. japonica (Rice) PE=2 SV=2	Uncharacterized protein {ECO:0000313|EMBL:AFW89517.1, ECO:0000313|EnsemblPlants:GRMZM2G065237_P01} OS=Zea mays (Maize) PE=4 SV=1	hypothetical protein ZEAMMB73_967615 [Zea mays]
Zm00001eb024590		chr1	101149875	102149875	101694316	101706253	+	--	--	--	--	--	--	--	PH01B001I13.4 protein {ECO:0000313|EMBL:CCI55308.1} OS=Phyllostachys edulis PE=4 SV=1	PH01B001I13.4 [Phyllostachys edulis]
Zm00001eb024600		chr1	101149875	102149875	101801222	101814241	+	--	--	--	--	--	--	--	Uncharacterized protein {ECO:0000313|EnsemblPlants:GRMZM5G862565_P01} OS=Zea mays (Maize) PE=4 SV=1	PREDICTED: uncharacterized protein LOC103637710 [Zea mays]
Zm00001eb024610		chr1	101149875	102149875	102031242	102038096	-	--	--	--	--	--	--	--	Uncharacterized protein {ECO:0000313|EnsemblPlants:AC205175.3_FGP001} OS=Zea mays (Maize) PE=4 SV=1	TPA: hypothetical protein ZEAMMB73_572661 [Zea mays]
Zm00001eb024620		chr1	101149875	102149875	102042131	102050329	-	[K]	Transcription	--	--	[R]	General function prediction only	Plant intracellular Ras-group-related LRR protein 5 OS=Oryza sativa subsp. japonica (Rice) PE=2 SV=1	Uncharacterized protein {ECO:0000313|EMBL:ACF84088.1} OS=Zea mays (Maize) PE=2 SV=1	unknown [Zea mays]
Zm00001eb024640		chr1	101149875	102149875	102058594	102058918	-	--	--	--	--	[R]	General function prediction only	Plant intracellular Ras-group-related LRR protein 5 OS=Oryza sativa subsp. japonica (Rice) PE=2 SV=1	Uncharacterized protein {ECO:0000313|EnsemblPlants:GRMZM2G160454_P01} OS=Zea mays (Maize) PE=4 SV=1	TPA: hypothetical protein ZEAMMB73_858342 [Zea mays]
Zm00001eb024650		chr1	101149875	102149875	102098439	102099092	-	#N/A	#N/A	#N/A	#N/A	#N/A	#N/A	#N/A	#N/A	#N/A
Zm00001eb024670		chr1	102289875	102369875	102293567	102295875	+	--	--	--	--	--	--	--	Uncharacterized protein {ECO:0000313|EnsemblPlants:GRMZM2G703697_P01} OS=Zea mays (Maize) PE=4 SV=1	PREDICTED: uncharacterized protein LOC103637714 isoform X1 [Zea mays]
Zm00001eb024700		chr1	102589875	102989875	102725613	102729654	+	--	--	--	--	--	--	Probable plastid-lipid-associated protein 3, chloroplastic (Precursor) GN=OSJNBa0027L23.3 OS=Oryza sativa subsp. japonica (Rice) PE=3 SV=1	Uncharacterized protein {ECO:0000313|EnsemblPlants:GRMZM2G003318_P02} OS=Zea mays (Maize) PE=4 SV=1	PREDICTED: fibrillin1 isoform X1 [Zea mays]
Zm00001eb024930		chr1	104769875	104869875	104780861	104782930	-	--	--	--	--	--	--	--	Uncharacterized protein {ECO:0000313|EnsemblPlants:GRMZM2G057690_P01} OS=Zea mays (Maize) PE=4 SV=1	PREDICTED: protein-methionine sulfoxide oxidase mical3a-like [Zea mays]
Zm00001eb025340		chr1	108109875	108169875	108126922	108132443	+	--	--	Molecular Function: zinc ion binding (GO:0008270);;	K10666|0.0|zma:100191396|K10666 E3 ubiquitin-protein ligase RNF5 [EC:2.3.2.27] | (RefSeq) GRMZM2G306079; putative RING/U-box superfamily protein	[O]	Posttranslational modification, protein turnover, chaperones	E3 ubiquitin-protein ligase RMA3 GN=RMA3 OS=Arabidopsis thaliana (Mouse-ear cress) PE=1 SV=1	Uncharacterized protein {ECO:0000313|EMBL:ACF78478.1, ECO:0000313|EnsemblPlants:GRMZM2G306079_P01} OS=Zea mays (Maize) PE=2 SV=1	putative RING/U-box superfamily protein isoform 1 [Zea mays]
Zm00001eb025350		chr1	108109875	108169875	108129248	108130076	-	--	--	--	--	--	--	--	Uncharacterized protein {ECO:0000313|EMBL:ACN27822.1, ECO:0000313|EnsemblPlants:GRMZM2G306104_P01} OS=Zea mays (Maize) PE=2 SV=1	uncharacterized protein LOC100277516 [Zea mays]
Zm00001eb025580		chr1	109609875	109949875	109741923	109755429	+	--	--	--	--	--	--	--	Uncharacterized protein {ECO:0000313|EnsemblPlants:GRMZM2G421934_P01} OS=Zea mays (Maize) PE=4 SV=1	TPA: hypothetical protein ZEAMMB73_280011, partial [Zea mays]
Zm00001eb025590		chr1	109609875	109949875	109867156	109867884	-	--	--	--	--	--	--	--	Uncharacterized protein {ECO:0000313|EnsemblPlants:GRMZM2G420630_P01} OS=Zea mays (Maize) PE=4 SV=1	TPA: hypothetical protein ZEAMMB73_614020 [Zea mays]
Zm00001eb025600		chr1	109609875	109949875	109904757	109906092	-	--	--	--	--	--	--	CBL-interacting protein kinase 32 GN=CIPK32 OS=Oryza sativa subsp. japonica (Rice) PE=2 SV=2	Putative uncharacterized protein {ECO:0000313|EMBL:ACG42755.1} OS=Zea mays (Maize) PE=2 SV=1	hypothetical protein [Zea mays]
Zm00001eb025610		chr1	109609875	109949875	109906951	109907672	+	#N/A	#N/A	#N/A	#N/A	#N/A	#N/A	#N/A	#N/A	#N/A
Zm00001eb025720		chr1	112409875	113029875	112529356	112532298	+	--	;;	--	--	--	--	Cysteine-rich receptor-like protein kinase 10 (Precursor) GN=F21P8.70 OS=Arabidopsis thaliana (Mouse-ear cress) PE=1 SV=3	Uncharacterized protein {ECO:0000313|EnsemblPlants:GRMZM2G368632_P01} OS=Zea mays (Maize) PE=4 SV=1	PREDICTED: cysteine-rich receptor-like protein kinase 10 [Zea mays]
Zm00001eb025730		chr1	112409875	113029875	112564626	112568342	+	--	;;	Molecular Function: protein serine/threonine kinase activity (GO:0004674);; Molecular Function: ATP binding (GO:0005524);; Biological Process: protein phosphorylation (GO:0006468);;	--	--	--	Cysteine-rich receptor-like protein kinase 10 (Precursor) GN=F21P8.70 OS=Arabidopsis thaliana (Mouse-ear cress) PE=1 SV=3	Uncharacterized protein {ECO:0000313|EnsemblPlants:GRMZM2G084825_P01} OS=Zea mays (Maize) PE=2 SV=1	protein kinase precursor [Zea mays]
Zm00001eb025740		chr1	112409875	113029875	112607366	112609206	+	--	--	--	K19861|0.0|sbi:SORBI_01g027380|K19861 benzyl alcohol O-benzoyltransferase [EC:2.3.1.196 2.3.1.232] | (RefSeq) SORBIDRAFT_01g027380, Sb01g027380; hypothetical protein	--	--	Benzyl alcohol O-benzoyltransferase GN=HSR201 OS=Nicotiana tabacum (Common tobacco) PE=1 SV=1	Uncharacterized protein {ECO:0000313|EnsemblPlants:GRMZM2G154216_P01} OS=Zea mays (Maize) PE=4 SV=1	TPA: hypothetical protein ZEAMMB73_163572 [Zea mays]
Zm00001eb025750		chr1	112409875	113029875	112643043	112644329	+	[O]	Posttranslational modification, protein turnover, chaperones	--	--	[O]	Posttranslational modification, protein turnover, chaperones	Chaperonin 60 subunit alpha 1, chloroplastic (Precursor) GN=T1E2.8 OS=Arabidopsis thaliana (Mouse-ear cress) PE=1 SV=2	Uncharacterized protein {ECO:0000313|EnsemblPlants:GRMZM2G321767_P02} OS=Zea mays (Maize) PE=4 SV=1	PREDICTED: ruBisCO large subunit-binding protein subunit alpha-like isoform X1 [Zea mays]
Zm00001eb025760		chr1	112409875	113029875	112826981	112842763	+	--	--	--	--	--	--	--	Uncharacterized protein {ECO:0000313|EnsemblPlants:GRMZM2G343916_P01} OS=Zea mays (Maize) PE=4 SV=1	PREDICTED: uncharacterized protein LOC100193558 isoform X1 [Zea mays]
Zm00001eb025770		chr1	112409875	113029875	112893381	112896439	+	[T]	Signal transduction mechanisms	--	K04733|0.0|sbi:SORBI_01g027400|K04733 interleukin-1 receptor-associated kinase 4 [EC:2.7.11.1] | (RefSeq) SORBIDRAFT_01g027400, Sb01g027400; hypothetical protein	[T]	Signal transduction mechanisms	Proline-rich receptor-like protein kinase PERK4 GN=PERK4 OS=Arabidopsis thaliana (Mouse-ear cress) PE=1 SV=1	Uncharacterized protein {ECO:0000313|EnsemblPlants:Si033890m} OS=Setaria italica (Foxtail millet) PE=4 SV=1	PREDICTED: putative proline-rich receptor-like protein kinase PERK6 [Zea mays]
Zm00001eb025780		chr1	112409875	113029875	112899785	112902771	-	[I]	Lipid transport and metabolism	--	K01054|1e-79|zma:100216883|K01054 acylglycerol lipase [EC:3.1.1.23] | (RefSeq) monoglyceride lipase	[I]	Lipid transport and metabolism	Caffeoylshikimate esterase GN=CSE OS=Arabidopsis thaliana (Mouse-ear cress) PE=1 SV=1	Uncharacterized protein {ECO:0000313|EMBL:ACF82518.1, ECO:0000313|EnsemblPlants:GRMZM2G172098_P01} OS=Zea mays (Maize) PE=2 SV=1	uncharacterized protein LOC100216883 [Zea mays]
Zm00001eb025790		chr1	113089875	113209875	113182831	113203948	-	--	--	--	--	--	--	--	Uncharacterized protein {ECO:0000313|EnsemblPlants:GRMZM2G474602_P01} OS=Zea mays (Maize) PE=4 SV=1	PREDICTED: glycine-rich protein A3-like [Zea mays]
Zm00001eb026010		chr1	115169875	115449875	115179539	115183191	-	[K]	Transcription	--	--	--	--	Serine/threonine-protein kinase BRI1-like 2 (Precursor) GN=F14H20.2 OS=Arabidopsis thaliana (Mouse-ear cress) PE=1 SV=1	Uncharacterized protein {ECO:0000313|EnsemblPlants:GRMZM2G002515_P01} OS=Zea mays (Maize) PE=4 SV=1	PREDICTED: serine/threonine-protein kinase BRI1-like 2 [Zea mays]
Zm00001eb026020		chr1	115169875	115449875	115384151	115384863	+	--	--	--	--	--	--	Gibberellin-regulated protein 6 (Precursor) GN=GASA6 OS=Arabidopsis thaliana (Mouse-ear cress) PE=3 SV=1	Uncharacterized protein {ECO:0000313|EnsemblPlants:GRMZM2G117940_P01} OS=Zea mays (Maize) PE=4 SV=1	PREDICTED: gibberellin-regulated protein 12 [Zea mays]
Zm00001eb026030		chr1	115469875	116929875	115525706	115538488	-	[L]	Replication, recombination and repair	--	K10706|0.0|vvi:100255680|K10706 senataxin [EC:3.6.4.-] | (RefSeq) uncharacterized ATP-dependent helicase C29A10.10c	[A]	RNA processing and modification	Probable helicase MAGATAMA 3 GN=MAA3 OS=Arabidopsis thaliana (Mouse-ear cress) PE=2 SV=1	Uncharacterized protein {ECO:0000313|EnsemblPlants:GRMZM2G350626_P03} OS=Zea mays (Maize) PE=4 SV=1	hypothetical protein ZEAMMB73_667161 [Zea mays]
Zm00001eb026040		chr1	115469875	116929875	115545544	115548497	+	--	--	--	--	--	--	--	Uncharacterized protein {ECO:0000313|EnsemblPlants:GRMZM5G877925_P01} OS=Zea mays (Maize) PE=4 SV=1	TPA: hypothetical protein ZEAMMB73_128676 [Zea mays]
Zm00001eb026050		chr1	115469875	116929875	115847245	115848660	+	--	--	--	--	--	--	--	Uncharacterized protein {ECO:0000313|EMBL:ACF81609.1} OS=Zea mays (Maize) PE=2 SV=1	uncharacterized protein LOC100194147 [Zea mays]
Zm00001eb026060		chr1	115469875	116929875	116430963	116432968	-	--	--	--	--	--	--	--	Uncharacterized protein {ECO:0000313|EMBL:ACN31242.1} OS=Zea mays (Maize) PE=2 SV=1	uncharacterized protein LOC100382791 [Zea mays]
Zm00001eb026070		chr1	115469875	116929875	116562396	116563076	-	--	--	--	K19861|3e-141|sbi:SORBI_01g026760|K19861 benzyl alcohol O-benzoyltransferase [EC:2.3.1.196 2.3.1.232] | (RefSeq) SORBIDRAFT_01g026760, Sb01g026760; hypothetical protein	--	--	Benzyl alcohol O-benzoyltransferase GN=HSR201 OS=Nicotiana tabacum (Common tobacco) PE=1 SV=1	Uncharacterized protein {ECO:0000313|EnsemblPlants:GRMZM2G433253_P01} OS=Zea mays (Maize) PE=4 SV=1	PREDICTED: benzyl alcohol O-benzoyltransferase-like [Zea mays]
Zm00001eb026080		chr1	115469875	116929875	116566192	116570419	-	--	--	--	K19861|9e-89|sbi:SORBI_01g026760|K19861 benzyl alcohol O-benzoyltransferase [EC:2.3.1.196 2.3.1.232] | (RefSeq) SORBIDRAFT_01g026760, Sb01g026760; hypothetical protein	--	--	Benzyl alcohol O-benzoyltransferase GN=HSR201 OS=Nicotiana tabacum (Common tobacco) PE=1 SV=1	Putative uncharacterized protein Sb01g026760 {ECO:0000313|EMBL:EER91787.1} OS=Sorghum bicolor (Sorghum) PE=4 SV=1	PREDICTED: benzyl alcohol O-benzoyltransferase-like [Zea mays]
Zm00001eb026090		chr1	115469875	116929875	116836777	116840475	+	[V]	Defense mechanisms	--	K03327|0.0|sbi:SORBI_01g026750|K03327 multidrug resistance protein, MATE family | (RefSeq) SORBIDRAFT_01g026750, Sb01g026750; hypothetical protein	[R]	General function prediction only	Protein TRANSPARENT TESTA 12 GN=F17J16_80 OS=Arabidopsis thaliana (Mouse-ear cress) PE=2 SV=1	Uncharacterized protein {ECO:0000313|EnsemblPlants:GRMZM2G069098_P01} OS=Zea mays (Maize) PE=4 SV=1	TPA: putative MATE efflux family protein [Zea mays]
Zm00001eb026100		chr1	115469875	116929875	116874486	116876015	+	[T]	Signal transduction mechanisms	--	--	--	--	U-box domain-containing protein 21 GN=PUB21 OS=Arabidopsis thaliana (Mouse-ear cress) PE=2 SV=1	Uncharacterized protein {ECO:0000313|EnsemblPlants:GRMZM2G069070_P01} OS=Zea mays (Maize) PE=4 SV=1	TPA: hypothetical protein ZEAMMB73_809296 [Zea mays]
Zm00001eb000290		chr1	1169875	1189875	1186473	1190677	+	[R]	General function prediction only	--	K14664|2e-15|zma:100282144|K14664 IAA-amino acid hydrolase [EC:3.5.1.-] | (RefSeq) IAA-amino acid hydrolase ILR1	--	--	IAA-amino acid hydrolase ILR1-like 8 (Precursor) GN=P0021G06.115 OS=Oryza sativa subsp. japonica (Rice) PE=2 SV=1	Putative uncharacterized protein {ECO:0000313|EMBL:ACG40504.1} OS=Zea mays (Maize) PE=2 SV=1	PREDICTED: uncharacterized protein LOC103644376 [Zea mays]
Zm00001eb026320		chr1	119249875	119409875	119384678	119385175	-	--	--	--	--	--	--	--	Uncharacterized protein {ECO:0000313|EMBL:AFW85627.1, ECO:0000313|EnsemblPlants:GRMZM5G823162_P01} OS=Zea mays (Maize) PE=4 SV=1	hypothetical protein ZEAMMB73_387221 [Zea mays]
Zm00001eb026520		chr1	121909875	122169875	121988153	121988982	+	--	--	--	--	--	--	--	Uncharacterized protein {ECO:0000313|EnsemblPlants:GRMZM2G067370_P01} OS=Zea mays (Maize) PE=4 SV=1	TPA: hypothetical protein ZEAMMB73_407112 [Zea mays]
Zm00001eb026530		chr1	121909875	122169875	122026377	122028416	+	--	--	--	--	--	--	Proline-rich protein 2 (Precursor) GN=PRP2 OS=Arabidopsis thaliana (Mouse-ear cress) PE=2 SV=1	Uncharacterized protein {ECO:0000313|EMBL:ACN34679.1, ECO:0000313|EnsemblPlants:GRMZM2G009465_P01} (Precursor) OS=Zea mays (Maize) PE=2 SV=1	LOC542000 precursor [Zea mays]
Zm00001eb026540		chr1	121909875	122169875	122090601	122091601	-	--	--	--	--	[O]	Posttranslational modification, protein turnover, chaperones	Small heat shock protein, chloroplastic (Precursor) GN=HSP21 OS=Pisum sativum (Garden pea) PE=2 SV=1	Uncharacterized protein {ECO:0000313|EnsemblPlants:GRMZM2G109814_P01} OS=Zea mays (Maize) PE=4 SV=1	TPA: hsp20/alpha crystallin family protein [Zea mays]
Zm00001eb026600		chr1	122709875	122889875	122760667	122761403	-	--	--	--	--	--	--	--	Uncharacterized protein {ECO:0000313|EnsemblPlants:GRMZM2G454018_P01} OS=Zea mays (Maize) PE=4 SV=1	TPA: hypothetical protein ZEAMMB73_318818 [Zea mays]
Zm00001eb026610		chr1	122709875	122889875	122888072	122892214	+	--	--	--	K09487|3e-31|zma:100285108|K09487 heat shock protein 90kDa beta | (RefSeq) GRMZM2G141931; endoplasmin	[O]	Posttranslational modification, protein turnover, chaperones	Endoplasmin homolog (Precursor) OS=Hordeum vulgare (Barley) PE=2 SV=1	Uncharacterized protein {ECO:0000313|EnsemblPlants:GRMZM2G086656_P03} OS=Zea mays (Maize) PE=4 SV=1	TPA: hypothetical protein ZEAMMB73_830062 [Zea mays]
Zm00001eb026630		chr1	123249875	123989875	123283608	123284928	-	--	--	--	--	--	--	--	Uncharacterized protein {ECO:0000313|EMBL:ACF82718.1, ECO:0000313|EnsemblPlants:GRMZM2G169704_P01} OS=Zea mays (Maize) PE=2 SV=1	hypothetical protein precursor [Zea mays]
Zm00001eb026640		chr1	123249875	123989875	123366494	123367423	-	[O]	Posttranslational modification, protein turnover, chaperones	Biological Process: protein peptidyl-prolyl isomerization (GO:0000413);; Molecular Function: peptidyl-prolyl cis-trans isomerase activity (GO:0003755);; Biological Process: protein folding (GO:0006457);;	--	[O]	Posttranslational modification, protein turnover, chaperones	Peptidyl-prolyl cis-trans isomerase GN=PCKR1 OS=Catharanthus roseus (Madagascar periwinkle) PE=1 SV=1	Peptidyl-prolyl cis-trans isomerase {ECO:0000256|RuleBase:RU000493} OS=Zea mays (Maize) PE=2 SV=1	peptidyl-prolyl cis-trans isomerase [Zea mays]
Zm00001eb026650		chr1	123249875	123989875	123391671	123418454	-	--	--	--	K14311|0.0|sbi:SORBI_05g000980|K14311 nuclear pore complex protein Nup188 | (RefSeq) SORBIDRAFT_05g000980, Sb05g000980; hypothetical protein	--	--	--	Uncharacterized protein {ECO:0000313|EnsemblPlants:GRMZM2G134985_P01} OS=Zea mays (Maize) PE=4 SV=1	TPA: hypothetical protein ZEAMMB73_845540 [Zea mays]
Zm00001eb026660		chr1	123249875	123989875	123472654	123475485	-	--	--	--	--	--	--	--	Uncharacterized protein {ECO:0000313|EnsemblPlants:GRMZM2G057522_P01} OS=Zea mays (Maize) PE=2 SV=1	uncharacterized protein LOC100279122 [Zea mays]
Zm00001eb026670		chr1	123249875	123989875	123689346	123691626	-	[Q]	Secondary metabolites biosynthesis, transport and catabolism	--	K15397|0.0|sbi:SORBI_01g025820|K15397 3-ketoacyl-CoA synthase [EC:2.3.1.199] | (RefSeq) SORBIDRAFT_01g025820, Sb01g025820; hypothetical protein	--	--	3-ketoacyl-CoA synthase 1 GN=T25K16.11 OS=Arabidopsis thaliana (Mouse-ear cress) PE=2 SV=1	Uncharacterized protein {ECO:0000313|EnsemblPlants:GRMZM2G063024_P01} OS=Zea mays (Maize) PE=4 SV=1	TPA: senescence-associated protein 15 [Zea mays]
Zm00001eb026680		chr1	123249875	123989875	123912382	123913569	-	--	--	--	--	[O]	Posttranslational modification, protein turnover, chaperones	25.3 kDa heat shock protein, chloroplastic (Precursor) GN=HSP25.3 OS=Arabidopsis thaliana (Mouse-ear cress) PE=2 SV=1	Uncharacterized protein {ECO:0000313|EMBL:ACF80620.1, ECO:0000313|EnsemblPlants:AC210517.3_FGP003} OS=Zea mays (Maize) PE=2 SV=1	uncharacterized protein LOC100193370 [Zea mays]
Zm00001eb026690		chr1	124029875	124089875	124029455	124030640	-	--	--	--	--	--	--	Small heat shock protein, chloroplastic (Precursor) GN=HSP22 OS=Petunia hybrida (Petunia) PE=2 SV=1	Uncharacterized protein {ECO:0000313|EnsemblPlants:AC202185.4_FGP004} OS=Zea mays (Maize) PE=4 SV=1	TPA: hypothetical protein ZEAMMB73_295647 [Zea mays]
Zm00001eb026760		chr1	124489875	124509875	124498455	124499615	+	--	--	--	--	--	--	--	Uncharacterized protein {ECO:0000313|EnsemblPlants:AC197909.3_FGP002} OS=Zea mays (Maize) PE=4 SV=1	hypothetical protein ZEAMMB73_870148 [Zea mays]
Zm00001eb026830		chr1	125669875	126329875	125930678	125931088	-	--	--	--	--	--	--	--	Putative uncharacterized protein {ECO:0000313|EMBL:ACG41202.1} OS=Zea mays (Maize) PE=2 SV=1	hypothetical protein [Zea mays]
Zm00001eb026840		chr1	125669875	126329875	126015921	126018261	+	--	--	--	--	--	--	Glucan endo-1,3-beta-glucosidase 11 (Precursor) GN=At1g32860 OS=Arabidopsis thaliana (Mouse-ear cress) PE=1 SV=1	Uncharacterized protein {ECO:0000313|EnsemblPlants:GRMZM2G030850_P01} OS=Zea mays (Maize) PE=4 SV=1	TPA: putative O-glycosyl hydrolase family 17 protein [Zea mays]
Zm00001eb026940		chr1	127129875	127169875	127127145	127133721	-	[G]	Carbohydrate transport and metabolism	Cellular Component: phosphopyruvate hydratase complex (GO:0000015);; Molecular Function: magnesium ion binding (GO:0000287);; Molecular Function: phosphopyruvate hydratase activity (GO:0004634);; Biological Process: glycolytic process (GO:0006096);;	K01689|0.0|zma:542316|K01689 enolase [EC:4.2.1.11] | (RefSeq) eno2, GRMZM2G048371; enolase 2	[G]	Carbohydrate transport and metabolism	Enolase 2 GN=ENO2 OS=Zea mays (Maize) PE=2 SV=1	Uncharacterized protein {ECO:0000313|EMBL:ACN26258.1, ECO:0000313|EnsemblPlants:GRMZM2G048371_P01} OS=Zea mays (Maize) PE=2 SV=1	unknown [Zea mays]
Zm00001eb026960		chr1	127289875	127689875	127437983	127462480	-	[L]	Replication, recombination and repair	Molecular Function: deoxyribodipyrimidine photo-lyase activity (GO:0003904);; Biological Process: DNA repair (GO:0006281);;	K01669|0.0|zma:100191679|K01669 deoxyribodipyrimidine photo-lyase [EC:4.1.99.3] | (RefSeq) GRMZM2G029519; type II CPD DNA photolyase	[LT]	--	Deoxyribodipyrimidine photo-lyase GN=OSJNAb0015J03.12 OS=Oryza sativa subsp. japonica (Rice) PE=1 SV=1	Uncharacterized protein {ECO:0000313|EMBL:ACF78855.1, ECO:0000313|EnsemblPlants:GRMZM2G029519_P03} OS=Zea mays (Maize) PE=2 SV=1	type II CPD DNA photolyase [Zea mays]
Zm00001eb026970		chr1	127289875	127689875	127665985	127666810	-	--	--	--	--	--	--	40S ribosomal protein S4 GN=OJ1359_D06.12 OS=Oryza sativa subsp. japonica (Rice) PE=2 SV=3	Putative uncharacterized protein Sb05g027171 {ECO:0000313|EMBL:EES10285.1} (Fragment) OS=Sorghum bicolor (Sorghum) PE=4 SV=1	PREDICTED: LOW QUALITY PROTEIN: exportin-2-like [Zea mays]
Zm00001eb026980		chr1	127289875	127689875	127666682	127667807	-	--	--	--	--	--	--	--	Putative uncharacterized protein Sb05g027171 {ECO:0000313|EMBL:EES10285.1} (Fragment) OS=Sorghum bicolor (Sorghum) PE=4 SV=1	PREDICTED: LOW QUALITY PROTEIN: exportin-2-like [Zea mays]
Zm00001eb027050		chr1	128729875	128809875	128775997	128776605	-	--	--	--	--	--	--	--	Uncharacterized protein {ECO:0000313|EnsemblPlants:AC200207.2_FGP001} OS=Zea mays (Maize) PE=4 SV=1	PREDICTED: uncharacterized protein LOC103640147 [Zea mays]
Zm00001eb027130		chr1	129429875	129989875	129611313	129612687	-	--	--	--	K14314|9e-47|sbi:SORBI_02g011430|K14314 nuclear pore complex protein Nup210 | (RefSeq) SORBIDRAFT_02g011430, Sb02g011430; hypothetical protein	[YU]	--	Nuclear pore complex protein GP210 {ECO:0000303|PubMed:21189294} (Precursor) OS=Arabidopsis thaliana (Mouse-ear cress) PE=1 SV=1	Uncharacterized protein {ECO:0000313|EnsemblPlants:GRMZM2G331533_P01} OS=Zea mays (Maize) PE=4 SV=1	TPA: hypothetical protein ZEAMMB73_444015 [Zea mays]
Zm00001eb027140		chr1	129429875	129989875	129760572	129762456	+	[J]	Translation, ribosomal structure and biogenesis	--	K02987|3e-64|sbi:SORBI_01g001850|K02987 small subunit ribosomal protein S4e | (RefSeq) SORBIDRAFT_01g001850, Sb01g001850; hypothetical protein	[J]	Translation, ribosomal structure and biogenesis	40S ribosomal protein S4 GN=RPS4 OS=Zea mays (Maize) PE=2 SV=1	Uncharacterized protein {ECO:0000313|EnsemblPlants:GRMZM2G159228_P01} OS=Zea mays (Maize) PE=4 SV=1	TPA: putative ribosomal protein S4 (RPS4A) family protein [Zea mays]
Zm00001eb027150		chr1	129429875	129989875	129854144	129855942	-	#N/A	#N/A	#N/A	#N/A	#N/A	#N/A	#N/A	#N/A	#N/A
Zm00001eb027160		chr1	129429875	129989875	129855285	129855731	+	--	--	--	--	--	--	--	--	PREDICTED: uncharacterized protein LOC103638633 [Zea mays]
Zm00001eb027180		chr1	129429875	129989875	129863566	129864213	+	--	--	--	--	--	--	--	--	PREDICTED: uncharacterized protein LOC103638633 [Zea mays]
Zm00001eb027220		chr1	130249875	130589875	130450081	130451012	-	[C]	Energy production and conversion	--	--	--	--	--	Uncharacterized protein {ECO:0000313|EnsemblPlants:GRMZM2G467466_P01} OS=Zea mays (Maize) PE=4 SV=1	PREDICTED: uncharacterized protein LOC103650922 [Zea mays]
Zm00001eb027230		chr1	130249875	130589875	130451021	130451347	-	[C]	Energy production and conversion	--	--	--	--	--	Uncharacterized protein {ECO:0000313|EnsemblPlants:GRMZM2G467466_P01} OS=Zea mays (Maize) PE=4 SV=1	TPA: hypothetical protein ZEAMMB73_352865 [Zea mays]
Zm00001eb027240		chr1	130249875	130589875	130452989	130453609	+	--	--	--	--	[L]	Replication, recombination and repair	--	Uncharacterized protein {ECO:0000313|EnsemblPlants:GRMZM2G046355_P01} OS=Zea mays (Maize) PE=4 SV=1	TPA: hypothetical protein ZEAMMB73_143547 [Zea mays]
Zm00001eb027250		chr1	130609875	130669875	130620366	130621104	+	--	--	--	--	--	--	--	Uncharacterized protein {ECO:0000313|EnsemblPlants:GRMZM2G087016_P01} OS=Zea mays (Maize) PE=4 SV=1	TPA: hypothetical protein ZEAMMB73_298397 [Zea mays]
Zm00001eb027260		chr1	130609875	130669875	130626716	130627027	+	--	--	--	--	--	--	--	Uncharacterized protein {ECO:0000313|EnsemblPlants:AC203790.3_FGP004} OS=Zea mays (Maize) PE=4 SV=1	TPA: hypothetical protein ZEAMMB73_556740 [Zea mays]
Zm00001eb027280		chr1	130709875	130989875	130924138	130924761	-	--	--	--	--	--	--	GATA transcription factor 16 GN=GATA16 OS=Arabidopsis thaliana (Mouse-ear cress) PE=2 SV=1	Uncharacterized protein {ECO:0000313|EMBL:AFW89807.1, ECO:0000313|EnsemblPlants:GRMZM2G466984_P01} OS=Zea mays (Maize) PE=4 SV=1	PREDICTED: GATA transcription factor 15, partial [Zea mays]
Zm00001eb027300		chr1	131069875	131409875	131135751	131136573	+	[E]	Amino acid transport and metabolism	--	K01255|2e-80|sbi:SORBI_04g035840|K01255 leucyl aminopeptidase [EC:3.4.11.1] | (RefSeq) SORBIDRAFT_04g035840, Sb04g035840; hypothetical protein	[R]	General function prediction only	Leucine aminopeptidase 2, chloroplastic (Precursor) OS=Oryza sativa subsp. japonica (Rice) PE=2 SV=1	Uncharacterized protein {ECO:0000313|EnsemblPlants:GRMZM2G468367_P01} OS=Zea mays (Maize) PE=4 SV=1	PREDICTED: LOW QUALITY PROTEIN: leucine aminopeptidase 2, chloroplastic-like [Zea mays]
Zm00001eb027310		chr1	131069875	131409875	131137169	131139209	+	[E]	Amino acid transport and metabolism	--	K01255|4e-32|zma:100381923|K01255 leucyl aminopeptidase [EC:3.4.11.1] | (RefSeq) pco101682(581), GRMZM2G178958, GRMZM2G178996; uncharacterized LOC100381923	[R]	General function prediction only	Leucine aminopeptidase 2, chloroplastic (Precursor) OS=Oryza sativa subsp. japonica (Rice) PE=2 SV=1	Uncharacterized protein {ECO:0000313|EnsemblPlants:GRMZM2G126913_P01} OS=Zea mays (Maize) PE=4 SV=1	TPA: hypothetical protein ZEAMMB73_269181 [Zea mays]
Zm00001eb027320		chr1	131069875	131409875	131139579	131140620	+	--	--	--	K16732|7e-78|zma:100191450|K16732 protein regulator of cytokinesis 1 | (RefSeq) pco098137, GRMZM2G030284; uncharacterized LOC100191450	[DZ]	--	65-kDa microtubule-associated protein 3 GN=K17N15.15 OS=Arabidopsis thaliana (Mouse-ear cress) PE=1 SV=1	Uncharacterized protein {ECO:0000313|EnsemblPlants:GRMZM2G126913_P01} OS=Zea mays (Maize) PE=4 SV=1	PREDICTED: 65-kDa microtubule-associated protein 3-like [Zea mays]
Zm00001eb027330		chr1	131069875	131409875	131140830	131142191	+	--	--	--	K16732|8e-89|zma:100191450|K16732 protein regulator of cytokinesis 1 | (RefSeq) pco098137, GRMZM2G030284; uncharacterized LOC100191450	[DZ]	--	65-kDa microtubule-associated protein 3 GN=K17N15.15 OS=Arabidopsis thaliana (Mouse-ear cress) PE=1 SV=1	Uncharacterized protein {ECO:0000313|EMBL:ACF78545.1, ECO:0000313|EnsemblPlants:GRMZM2G030284_P01} OS=Zea mays (Maize) PE=2 SV=1	PREDICTED: 65-kDa microtubule-associated protein 3-like [Zea mays]
Zm00001eb027340		chr1	131069875	131409875	131153727	131172843	-	--	--	--	--	[O]	Posttranslational modification, protein turnover, chaperones	--	Uncharacterized protein {ECO:0000313|EnsemblPlants:GRMZM2G046658_P02} OS=Zea mays (Maize) PE=4 SV=1	TPA: putative RING zinc finger domain superfamily protein [Zea mays]
Zm00001eb027370		chr1	131069875	131409875	131186277	131190146	+	--	--	--	--	--	--	--	Uncharacterized protein {ECO:0000313|EnsemblPlants:GRMZM2G345619_P01} OS=Zea mays (Maize) PE=4 SV=1	PREDICTED: uncharacterized protein LOC103644977 [Zea mays]
Zm00001eb027420		chr1	132229875	132309875	132251556	132251936	-	--	--	--	K14156|1e-24|zma:100192922|K14156 choline/ethanolamine kinase [EC:2.7.1.32 2.7.1.82] | (RefSeq) si605019d10, GRMZM2G087146; uncharacterized LOC100192922	[M]	Cell wall/membrane/envelope biogenesis	Probable choline kinase 1 OS=Arabidopsis thaliana (Mouse-ear cress) PE=2 SV=1	Uncharacterized protein {ECO:0000313|EMBL:AFW80287.1, ECO:0000313|EnsemblPlants:GRMZM2G087146_P01} OS=Zea mays (Maize) PE=4 SV=1	hypothetical protein ZEAMMB73_022982 [Zea mays]
Zm00001eb027430		chr1	132229875	132309875	132296992	132297461	+	--	--	--	--	--	--	--	Putative uncharacterized protein {ECO:0000313|EMBL:ACG33664.1} OS=Zea mays (Maize) PE=2 SV=1	PREDICTED: uncharacterized protein LOC103638878 [Zea mays]
Zm00001eb027500		chr1	133609875	134389875	133751825	133752535	-	--	--	--	--	--	--	--	Uncharacterized protein {ECO:0000313|EnsemblPlants:GRMZM2G460611_P01} OS=Zea mays (Maize) PE=4 SV=1	TPA: hypothetical protein ZEAMMB73_452433 [Zea mays]
Zm00001eb027510		chr1	133609875	134389875	133812468	133812892	-	--	--	--	--	--	--	--	Uncharacterized protein {ECO:0000313|EnsemblPlants:AC200207.2_FGP001} OS=Zea mays (Maize) PE=4 SV=1	TPA: hypothetical protein ZEAMMB73_432898 [Zea mays]
Zm00001eb027520		chr1	133609875	134389875	133813001	133813504	+	#N/A	#N/A	#N/A	#N/A	#N/A	#N/A	#N/A	#N/A	#N/A
Zm00001eb027530		chr1	133609875	134389875	133974293	133984236	+	[H]	Coenzyme transport and metabolism	--	--	[T]	Signal transduction mechanisms	GPCR-type G protein 2 GN=GTG2 OS=Arabidopsis thaliana (Mouse-ear cress) PE=1 SV=2	Uncharacterized protein {ECO:0000313|EMBL:AFW85488.1, ECO:0000313|EnsemblPlants:GRMZM2G469771_P01} OS=Zea mays (Maize) PE=4 SV=1	PREDICTED: uncharacterized protein LOC103650541 isoform X1 [Zea mays]
Zm00001eb027550		chr1	133609875	134389875	134342739	134359738	+	[G]	Carbohydrate transport and metabolism	--	--	[R]	General function prediction only	Probable polyol transporter 6 GN=PLT6 OS=Arabidopsis thaliana (Mouse-ear cress) PE=2 SV=2	Uncharacterized protein {ECO:0000313|EnsemblPlants:GRMZM2G063824_P01} OS=Zea mays (Maize) PE=4 SV=1	PREDICTED: carbohydrate transporter/ sugar porter isoform X1 [Zea mays]
Zm00001eb027590		chr1	135029875	135049875	135001040	135048989	-	[G]	Carbohydrate transport and metabolism	--	K15923|0.0|vvi:100266190|K15923 alpha-L-fucosidase 2 [EC:3.2.1.51] | (RefSeq) alpha-L-fucosidase 2	--	--	Alpha-L-fucosidase 2 (Precursor) GN=F10M10.30 OS=Arabidopsis thaliana (Mouse-ear cress) PE=1 SV=1	Uncharacterized protein {ECO:0000313|EnsemblPlants:GRMZM2G019673_P01} OS=Zea mays (Maize) PE=4 SV=1	PREDICTED: alpha-L-fucosidase 2 isoform X2 [Zea mays]
Zm00001eb027690		chr1	140469875	140669875	140648335	140648729	+	--	--	--	--	--	--	--	Uncharacterized protein {ECO:0000313|EnsemblPlants:GRMZM2G371462_P01} OS=Zea mays (Maize) PE=4 SV=1	TPA: hypothetical protein ZEAMMB73_755294 [Zea mays]
Zm00001eb027820		chr1	142669875	143069875	143022575	143026347	+	[K]	Transcription	--	--	[T]	Signal transduction mechanisms	187-kDa microtubule-associated protein AIR9 GN=AIR9 OS=Arabidopsis thaliana (Mouse-ear cress) PE=2 SV=1	Uncharacterized protein {ECO:0000313|EMBL:ACF78745.1, ECO:0000313|EnsemblPlants:GRMZM2G080530_P01} OS=Zea mays (Maize) PE=2 SV=1	uncharacterized protein LOC100191600 [Zea mays]
Zm00001eb027930		chr1	144329875	144589875	144336625	144337018	-	--	--	--	--	--	--	--	Uncharacterized protein {ECO:0000313|EMBL:AFW82707.1, ECO:0000313|EnsemblPlants:GRMZM2G075472_P01} OS=Zea mays (Maize) PE=4 SV=1	hypothetical protein ZEAMMB73_493721 [Zea mays]
Zm00001eb027940		chr1	144329875	144589875	144450291	144452313	+	[Q]	Secondary metabolites biosynthesis, transport and catabolism	Molecular Function: oxidoreductase activity, acting on single donors with incorporation of molecular oxygen, incorporation of two atoms of oxygen (GO:0016702);; Molecular Function: oxidoreductase activity, acting on paired donors, with incorporation or reduction of molecular oxygen, 2-oxoglutarate as one donor, and incorporation of one atom each of oxygen into both donors (GO:0016706);; Biologica…	--	[QR]	--	Protein SRG1 GN=SRG1 OS=Arabidopsis thaliana (Mouse-ear cress) PE=2 SV=1	Uncharacterized protein {ECO:0000313|EMBL:ACN27539.1, ECO:0000313|EnsemblPlants:GRMZM2G162158_P01} OS=Zea mays (Maize) PE=2 SV=1	leucoanthocyanidin dioxygenase [Zea mays]
Zm00001eb027950		chr1	144329875	144589875	144516808	144519398	-	--	--	Biological Process: maltose metabolic process (GO:0000023);; Cellular Component: mitochondrion (GO:0005739);; Cellular Component: cytosol (GO:0005829);; Biological Process: pentose-phosphate shunt (GO:0006098);; Biological Process: rRNA processing (GO:0006364);; Cellular Component: chloroplast stroma (GO:0009570);; Biological Process: defense response, incompatible interaction (GO:0009814);; Cell…	K13545|0.0|zma:100272914|K13545 red chlorophyll catabolite reductase [EC:1.3.7.12] | (RefSeq) uncharacterized LOC100272914	--	--	Red chlorophyll catabolite reductase (Fragment) GN=rccR OS=Hordeum vulgare (Barley) PE=2 SV=1	Uncharacterized protein {ECO:0000313|EMBL:ACF84768.1, ECO:0000313|EnsemblPlants:GRMZM2G458824_P01} OS=Zea mays (Maize) PE=2 SV=1	uncharacterized protein LOC100272914 [Zea mays]
Zm00001eb027960		chr1	144329875	144589875	144570088	144571640	-	--	--	--	--	--	--	--	Uncharacterized protein {ECO:0000313|EMBL:ACF79642.1, ECO:0000313|EnsemblPlants:GRMZM2G130232_P01} OS=Zea mays (Maize) PE=2 SV=1	hypothetical protein [Zea mays]
Zm00001eb028170		chr1	146929875	147169875	147073304	147077439	+	[J]	Translation, ribosomal structure and biogenesis	--	K12741|0.0|sbi:SORBI_03g027920|K12741 heterogeneous nuclear ribonucleoprotein A1/A3 | (RefSeq) SORBIDRAFT_03g027920, Sb03g027920; hypothetical protein	[R]	General function prediction only	Heterogeneous nuclear ribonucleoprotein 1 GN=RNP1 OS=Arabidopsis thaliana (Mouse-ear cress) PE=1 SV=1	Uncharacterized protein {ECO:0000313|EnsemblPlants:GRMZM2G152526_P01} OS=Zea mays (Maize) PE=4 SV=1	PREDICTED: heterogeneous nuclear ribonucleoprotein 1-like [Zea mays]
Zm00001eb028190		chr1	147249875	147549875	147320966	147332980	-	--	--	--	--	--	--	--	Uncharacterized protein {ECO:0000313|EnsemblPlants:GRMZM2G013650_P01} OS=Zea mays (Maize) PE=4 SV=1	PREDICTED: uncharacterized protein LOC103639299 isoform X2 [Zea mays]
Zm00001eb028200		chr1	147249875	147549875	147511020	147512979	-	[G]	Carbohydrate transport and metabolism	--	--	--	--	Exopolygalacturonase (Precursor; Fragment) OS=Platanus acerifolia (London plane tree) PE=1 SV=1	Uncharacterized protein {ECO:0000313|EMBL:AFW61965.1, ECO:0000313|EnsemblPlants:GRMZM2G399421_P01} OS=Zea mays (Maize) PE=3 SV=1	PREDICTED: exopolygalacturonase-like [Zea mays]
Zm00001eb028210		chr1	147589875	148029875	147642696	147650560	+	[R]	General function prediction only	Molecular Function: nucleotide binding (GO:0000166);; Biological Process: response to water deprivation (GO:0009414);; Biological Process: response to abscisic acid (GO:0009737);; Cellular Component: Cul4-RING E3 ubiquitin ligase complex (GO:0080008);;	--	[S]	Function unknown	WD-40 repeat-containing protein MSI3 GN=MSI3 OS=Arabidopsis thaliana (Mouse-ear cress) PE=1 SV=2	Putative uncharacterized protein Sb03g026310 {ECO:0000313|EMBL:EES03180.1} OS=Sorghum bicolor (Sorghum) PE=4 SV=1	hypothetical protein SORBIDRAFT_03g026310 [Sorghum bicolor]
Zm00001eb028220		chr1	147589875	148029875	147854533	147885596	-	--	--	--	--	--	--	--	Uncharacterized protein {ECO:0000313|EnsemblPlants:GRMZM2G173404_P01} OS=Zea mays (Maize) PE=4 SV=1	PREDICTED: uncharacterized protein LOC103639340 isoform X3 [Zea mays]
Zm00001eb028230		chr1	147589875	148029875	147994434	147995295	+	--	--	--	--	--	--	--	Uncharacterized protein {ECO:0000313|EnsemblPlants:GRMZM2G139391_P01} OS=Zea mays (Maize) PE=4 SV=1	PREDICTED: uncharacterized protein LOC103644952 [Zea mays]
Zm00001eb028260		chr1	148529875	148629875	148528465	148534499	+	[I]	Lipid transport and metabolism	--	K00021|0.0|zma:100191922|K00021 hydroxymethylglutaryl-CoA reductase (NADPH) [EC:1.1.1.34] | (RefSeq) GRMZM2G058095; uncharacterized LOC100191922	[I]	Lipid transport and metabolism	3-hydroxy-3-methylglutaryl-coenzyme A reductase GN=HMGR OS=Zea mays (Maize) PE=3 SV=1	Auxin-responsive protein {ECO:0000256|RuleBase:RU004549} OS=Zea mays (Maize) PE=3 SV=1	hypothetical protein ZEAMMB73_935848 [Zea mays]
Zm00001eb028270		chr1	148529875	148629875	148535909	148536587	+	--	--	--	--	--	--	--	Putative uncharacterized protein {ECO:0000313|EMBL:ACG48355.1} OS=Zea mays (Maize) PE=2 SV=1	hypothetical protein [Zea mays]
Zm00001eb028380		chr1	150289875	150869875	150305223	150310188	-	[T]	Signal transduction mechanisms	Molecular Function: adenyl nucleotide binding (GO:0030554);;	--	--	--	CBS domain-containing protein CBSCBSPB3 GN=CBSCBSPB3 OS=Arabidopsis thaliana (Mouse-ear cress) PE=1 SV=1	Uncharacterized protein {ECO:0000313|EMBL:ACN27889.1, ECO:0000313|EnsemblPlants:GRMZM2G126656_P01} OS=Zea mays (Maize) PE=2 SV=1	CBS domain containing protein [Zea mays]
Zm00001eb028390		chr1	150289875	150869875	150516416	150519752	-	--	--	--	--	[S]	Function unknown	Phosphatidylinositol:ceramide inositolphosphotransferase OS=Oryza sativa subsp. japonica (Rice) PE=2 SV=1	Uncharacterized protein {ECO:0000313|EMBL:ACF80091.1, ECO:0000313|EnsemblPlants:GRMZM2G147724_P01} OS=Zea mays (Maize) PE=2 SV=1	hypothetical protein [Zea mays]
Zm00001eb028400		chr1	150289875	150869875	150571615	150576527	-	[L]	Replication, recombination and repair	Molecular Function: DNA binding (GO:0003677);; Molecular Function: DNA helicase activity (GO:0003678);; Molecular Function: ATP binding (GO:0005524);; Cellular Component: nucleus (GO:0005634);; Biological Process: DNA replication initiation (GO:0006270);; Biological Process: DNA duplex unwinding (GO:0032508);; Cellular Component: MCM complex (GO:0042555);;	K02210|0.0|zma:542504|K02210 DNA replication licensing factor MCM7 [EC:3.6.4.12] | (RefSeq) MCM7, GRMZM2G065205; replication licensing factor MCM7 homologue	[L]	Replication, recombination and repair	DNA replication licensing factor MCM7 GN=MCM7 OS=Oryza sativa subsp. indica (Rice) PE=3 SV=1	Uncharacterized protein {ECO:0000313|EMBL:ACN25791.1, ECO:0000313|EnsemblPlants:GRMZM2G065205_P01} OS=Zea mays (Maize) PE=2 SV=1	unknown [Zea mays]
Zm00001eb028410		chr1	150289875	150869875	150599889	150600659	-	#N/A	#N/A	#N/A	#N/A	#N/A	#N/A	#N/A	#N/A	#N/A
Zm00001eb028420		chr1	150289875	150869875	150690511	150690849	+	#N/A	#N/A	#N/A	#N/A	#N/A	#N/A	#N/A	#N/A	#N/A
Zm00001eb028430		chr1	150289875	150869875	150691038	150691493	+	--	--	Molecular Function: sequence-specific DNA binding transcription factor activity (GO:0003700);; Biological Process: regulation of transcription, DNA-templated (GO:0006355);; Molecular Function: sequence-specific DNA binding (GO:0043565);;	--	--	--	Ocs element-binding factor 1 GN=OBF1 OS=Zea mays (Maize) PE=2 SV=2	BZIP-type transcription factor {ECO:0000313|EMBL:AFU81617.1} (Fragment) OS=Zea mays subsp. mays (maize) PE=2 SV=1	unknown [Zea mays]
Zm00001eb028440		chr1	150289875	150869875	150707168	150717590	-	--	--	--	--	--	--	Cytochrome c oxidase subunit 5C GN=COX5C OS=Hordeum vulgare (Barley) PE=3 SV=3	Uncharacterized protein {ECO:0000313|EnsemblPlants:Si024179m} (Fragment) OS=Setaria italica (Foxtail millet) PE=4 SV=1	PREDICTED: cytochrome c oxidase subunit 5C [Zea mays]
Zm00001eb028450		chr1	150289875	150869875	150717129	150721884	+	--	--	--	--	--	--	--	Putative uncharacterized protein {ECO:0000313|EMBL:ABA96540.1} OS=Oryza sativa subsp. japonica (Rice) PE=4 SV=1	PREDICTED: uncharacterized protein LOC103627449 isoform X1 [Zea mays]
Zm00001eb028460		chr1	150289875	150869875	150853269	150862926	-	--	--	--	K10088|0.0|zma:100282809|K10088 protein OS-9 | (RefSeq) pco087010a, GRMZM2G044354; uncharacterized LOC100282809	[R]	General function prediction only	Protein OS-9 homolog {ECO:0000305} (Precursor) OS=Oryza sativa subsp. japonica (Rice) PE=2 SV=1	Uncharacterized protein {ECO:0000313|EMBL:ACN36597.1, ECO:0000313|EnsemblPlants:GRMZM2G044354_P01} OS=Zea mays (Maize) PE=2 SV=1	LOC100282809 precursor [Zea mays]
Zm00001eb028670		chr1	152689875	152909875	152855495	152861268	-	[R]	General function prediction only	--	--	[T]	Signal transduction mechanisms	--	Uncharacterized protein {ECO:0000313|EnsemblPlants:GRMZM2G048883_P01} OS=Zea mays (Maize) PE=4 SV=1	TPA: calmodulin-binding protein MPCBP [Zea mays]
Zm00001eb028710		chr1	153249875	153529875	153295809	153304144	+	--	--	--	--	--	--	Protein MODIFIER OF SNC1 1 GN=MOS1 OS=Arabidopsis thaliana (Mouse-ear cress) PE=1 SV=2	Uncharacterized protein {ECO:0000313|EnsemblPlants:GRMZM2G424181_P01} OS=Zea mays (Maize) PE=4 SV=1	PREDICTED: protein MODIFIER OF SNC1 1-like isoform X1 [Zea mays]
Zm00001eb028720		chr1	153249875	153529875	153458926	153465547	+	--	--	--	--	--	--	--	Uncharacterized protein {ECO:0000313|EnsemblPlants:GRMZM2G081977_P02} OS=Zea mays (Maize) PE=4 SV=1	PREDICTED: uncharacterized protein LOC103639593 [Zea mays]
Zm00001eb028740		chr1	153689875	153909875	153705938	153716061	+	--	--	--	--	--	--	Membrane magnesium transporter (Precursor) GN=At5g03345 OS=Arabidopsis thaliana (Mouse-ear cress) PE=2 SV=1	Uncharacterized protein {ECO:0000313|EnsemblPlants:GRMZM2G030408_P01} OS=Zea mays (Maize) PE=4 SV=1	TPA: hypothetical protein ZEAMMB73_629710 [Zea mays]
Zm00001eb028750		chr1	153689875	153909875	153863332	153872006	+	--	--	--	--	[S]	Function unknown	--	Uncharacterized protein {ECO:0000313|EnsemblPlants:GRMZM2G322024_P01} OS=Zea mays (Maize) PE=4 SV=1	PREDICTED: uncharacterized protein LOC100502213 isoform X1 [Zea mays]
Zm00001eb028760		chr1	153929875	154229875	153939340	153940046	+	--	--	--	--	--	--	--	Uncharacterized protein {ECO:0000313|EnsemblPlants:GRMZM2G376927_P01} OS=Zea mays (Maize) PE=2 SV=1	thioredoxin-related [Zea mays]
Zm00001eb028770		chr1	153929875	154229875	153981851	153984664	-	--	--	--	K17991|2e-158|zma:100285310|K17991 peroxygenase [EC:1.11.2.3] | (RefSeq) GRMZM2G075456; calcium binding EF-hand protein	--	--	Probable peroxygenase 4 GN=F5A18.15 OS=Arabidopsis thaliana (Mouse-ear cress) PE=1 SV=1	Uncharacterized protein {ECO:0000313|EMBL:ACR38414.1, ECO:0000313|EnsemblPlants:GRMZM2G075456_P01} OS=Zea mays (Maize) PE=2 SV=1	calcium binding EF-hand protein precursor [Zea mays]
Zm00001eb028940		chr1	154949875	155149875	155032697	155035863	+	--	--	Cellular Component: endoplasmic reticulum (GO:0005783);; Cellular Component: integral component of membrane (GO:0016021);;	K13250|3e-135|zma:100283273|K13250 translocon-associated protein subunit beta | (RefSeq) GRMZM2G376727; translocon-associated protein beta containing protein	[U]	Intracellular trafficking, secretion, and vesicular transport	--	Uncharacterized protein {ECO:0000313|EMBL:ACN31667.1, ECO:0000313|EnsemblPlants:GRMZM2G376727_P04} OS=Zea mays (Maize) PE=2 SV=1	translocon-associated protein beta containing protein precursor [Zea mays]
Zm00001eb028950		chr1	154949875	155149875	155143962	155144469	-	#N/A	#N/A	#N/A	#N/A	#N/A	#N/A	#N/A	#N/A	#N/A
Zm00001eb028960		chr1	154949875	155149875	155144349	155147952	+	--	--	--	--	--	--	--	--	PREDICTED: uncharacterized protein LOC103646572 [Zea mays]
Zm00001eb029010		chr1	155549875	155869875	155552272	155557412	+	--	--	--	K14293|0.0|sbi:SORBI_08g018670|K14293 importin subunit beta-1 | (RefSeq) SORBIDRAFT_08g018670, Sb08g018670; hypothetical protein	[YU]	--	Importin subunit beta-1 {ECO:0000305} OS=Arabidopsis thaliana (Mouse-ear cress) PE=1 SV=1	Uncharacterized protein {ECO:0000313|EnsemblPlants:GRMZM2G138419_P01} OS=Zea mays (Maize) PE=4 SV=1	PREDICTED: uncharacterized protein LOC100383778 isoform X1 [Zea mays]
Zm00001eb029020		chr1	155549875	155869875	155557566	155558878	-	#N/A	#N/A	#N/A	#N/A	#N/A	#N/A	#N/A	#N/A	#N/A
Zm00001eb029030		chr1	155549875	155869875	155860230	155878852	-	--	--	--	--	[T]	Signal transduction mechanisms	--	Uncharacterized protein {ECO:0000313|EnsemblPlants:GRMZM5G847387_P01} OS=Zea mays (Maize) PE=4 SV=1	PREDICTED: uncharacterized protein LOC103644973 [Zea mays]
Zm00001eb029180		chr1	157249875	157789875	157395988	157398660	-	Phospholipase/lecithinase/hemolysin	;;	Biological Process: lipid metabolic process (GO:0006629);; Molecular Function: hydrolase activity, acting on ester bonds (GO:0016788);;	K21026|0.0|zma:100384344|K21026 acetylajmaline esterase [EC:3.1.1.80] | (RefSeq) uncharacterized LOC100384344	--	--	GDSL esterase/lipase At1g28570 (Precursor) GN=At1g28570 OS=Arabidopsis thaliana (Mouse-ear cress) PE=2 SV=1	Uncharacterized protein {ECO:0000313|EMBL:ACN33903.1, ECO:0000313|EnsemblPlants:GRMZM2G166234_P01} OS=Zea mays (Maize) PE=2 SV=1	uncharacterized protein LOC100384344 precursor [Zea mays]
Zm00001eb029190		chr1	157249875	157789875	157405619	157406607	+	#N/A	#N/A	#N/A	#N/A	#N/A	#N/A	#N/A	#N/A	#N/A
Zm00001eb029200		chr1	157249875	157789875	157756210	157760355	+	[O]	Posttranslational modification, protein turnover, chaperones	--	K03283|0.0|sbi:SORBI_08g018750|K03283 heat shock 70kDa protein 1/8 | (RefSeq) SORBIDRAFT_08g018750, Sb08g018750; hypothetical protein	[O]	Posttranslational modification, protein turnover, chaperones	Heat shock cognate 70 kDa protein 2 GN=HSC-2 OS=Solanum lycopersicum (Tomato) PE=1 SV=1	Hsp70 {ECO:0000313|EMBL:AHV91025.1} OS=Saccharum hybrid cultivar PE=2 SV=1	PREDICTED: probable mediator of RNA polymerase II transcription subunit 37c [Zea mays]
Zm00001eb029590		chr1	160889875	160909875	160890545	160892266	+	--	--	--	--	--	--	--	Uncharacterized protein {ECO:0000313|EnsemblPlants:GRMZM2G087069_P01} OS=Zea mays (Maize) PE=4 SV=1	TPA: hypothetical protein ZEAMMB73_688937 [Zea mays]
Zm00001eb029680		chr1	161769875	162089875	161858320	161864109	-	--	--	--	--	--	--	--	Uncharacterized protein {ECO:0000313|EnsemblPlants:GRMZM2G002138_P01} OS=Zea mays (Maize) PE=4 SV=1	PREDICTED: uncharacterized protein LOC103640243 [Zea mays]
Zm00001eb029690		chr1	161769875	162089875	161998347	162009802	+	--	--	Biological Process: pentose-phosphate shunt (GO:0006098);; Biological Process: rRNA processing (GO:0006364);; Biological Process: plastid organization (GO:0009657);; Biological Process: photosynthetic electron transport in photosystem I (GO:0009773);; Biological Process: photosystem II assembly (GO:0010207);; Biological Process: isopentenyl diphosphate biosynthetic process, methylerythritol 4-pho…	--	--	--	--	Uncharacterized protein {ECO:0000313|EnsemblPlants:GRMZM2G062788_P01} OS=Zea mays (Maize) PE=2 SV=1	bundle sheath defective2 [Zea mays]	bsd2 - bundle sheath defective2
Zm00001eb029700		chr1	161769875	162089875	162087371	162087972	+	[M]	Cell wall/membrane/envelope biogenesis	--	K04733|9e-78|zma:100217020|K04733 interleukin-1 receptor-associated kinase 4 [EC:2.7.11.1] | (RefSeq) GRMZM2G429759; putative leucine-rich repeat receptor-like protein kinase family protein	--	--	Probable LRR receptor-like serine/threonine-protein kinase At3g47570 (Precursor) GN=At3g47570 OS=Arabidopsis thaliana (Mouse-ear cress) PE=2 SV=1	Uncharacterized protein {ECO:0000313|EMBL:ACF82789.1, ECO:0000313|EnsemblPlants:GRMZM2G429759_P02} OS=Zea mays (Maize) PE=2 SV=1	PREDICTED: probable LRR receptor-like serine/threonine-protein kinase At3g47570 [Zea mays]
Zm00001eb029710		chr1	162129875	162309875	162160055	162166523	+	[M]	Cell wall/membrane/envelope biogenesis	--	K20867|0.0|sbi:SORBI_08g019260|K20867 galacturonosyltransferase 12/13/14/15 [EC:2.4.1.-] | (RefSeq) SORBIDRAFT_08g019260, Sb08g019260; hypothetical protein	--	--	Probable galacturonosyltransferase 13 GN=GAUT13 OS=Arabidopsis thaliana (Mouse-ear cress) PE=2 SV=1	Putative uncharacterized protein Sb08g019260 {ECO:0000313|EMBL:EES17264.1} OS=Sorghum bicolor (Sorghum) PE=4 SV=1	PREDICTED: probable galacturonosyltransferase 13 [Zea mays]
Zm00001eb029720		chr1	162129875	162309875	162166576	162171480	-	--	--	--	K07964|0.0|sbi:SORBI_08g019250|K07964 heparanase [EC:3.2.1.166] | (RefSeq) SORBIDRAFT_08g019250, Sb08g019250; hypothetical protein	--	--	Heparanase-like protein 1 (Precursor) GN=At5g07830 OS=Arabidopsis thaliana (Mouse-ear cress) PE=2 SV=1	Uncharacterized protein {ECO:0000313|EnsemblPlants:GRMZM2G480451_P02} OS=Zea mays (Maize) PE=4 SV=1	TPA: hypothetical protein ZEAMMB73_798346 [Zea mays]
Zm00001eb029780		chr1	162769875	163189875	163142950	163144540	+	--	--	--	--	--	--	--	Uncharacterized protein {ECO:0000313|EnsemblPlants:GRMZM2G150532_P01} OS=Zea mays (Maize) PE=4 SV=1	PREDICTED: uncharacterized protein LOC103640373 isoform X6 [Zea mays]
Zm00001eb029880		chr1	164209875	164449875	164225161	164228773	-	[I]	Lipid transport and metabolism	--	--	[I]	Lipid transport and metabolism	Achilleol B synthase OS=Oryza sativa subsp. japonica (Rice) PE=1 SV=1	Uncharacterized protein {ECO:0000313|EnsemblPlants:GRMZM2G100060_P01} OS=Zea mays (Maize) PE=4 SV=1	PREDICTED: achilleol B synthase-like isoform X4 [Zea mays]
Zm00001eb029890		chr1	164209875	164449875	164295963	164297426	-	[I]	Lipid transport and metabolism	--	--	[I]	Lipid transport and metabolism	Achilleol B synthase OS=Oryza sativa subsp. japonica (Rice) PE=1 SV=1	Uncharacterized protein {ECO:0000313|EnsemblPlants:GRMZM2G100060_P02} OS=Zea mays (Maize) PE=4 SV=1	PREDICTED: achilleol B synthase-like isoform X6 [Zea mays]
Zm00001eb029900		chr1	164209875	164449875	164329332	164333026	+	--	--	--	K15075|2e-51|zma:100217039|K15075 DNA repair/transcription protein MET18/MMS19 | (RefSeq) GRMZM2G329867; uncharacterized LOC100217039	[LK]	--	--	Uncharacterized protein {ECO:0000313|EMBL:ACF82820.1} OS=Zea mays (Maize) PE=2 SV=1	uncharacterized protein LOC100217039 [Zea mays]
Zm00001eb029920		chr1	164209875	164449875	164348551	164351814	+	--	--	Molecular Function: DNA binding (GO:0003677);; Molecular Function: DNA-directed RNA polymerase activity (GO:0003899);; Biological Process: transcription, DNA-templated (GO:0006351);;	K10908|5e-27|zma:541776|K10908 DNA-directed RNA polymerase, mitochondrial [EC:2.7.7.6] | (RefSeq) rpo2, GRMZM2G115564, rpoT2; RNA polymerase 2	[KL]	--	DNA-directed RNA polymerase 3, chloroplastic (Precursor) GN=F27D4.3 OS=Arabidopsis thaliana (Mouse-ear cress) PE=2 SV=1	DNA-directed RNA polymerase {ECO:0000256|RuleBase:RU003805} OS=Zea mays (Maize) PE=3 SV=1	PREDICTED: RNA polymerase2 isoform X1 [Zea mays]
Zm00001eb029930		chr1	164209875	164449875	164352065	164353733	+	[K]	Transcription	--	K10908|2e-104|zma:541776|K10908 DNA-directed RNA polymerase, mitochondrial [EC:2.7.7.6] | (RefSeq) rpo2, GRMZM2G115564, rpoT2; RNA polymerase 2	[KL]	--	DNA-directed RNA polymerase 3B, chloroplastic (Precursor) GN=RPOT3-TOM OS=Nicotiana tabacum (Common tobacco) PE=2 SV=2	DNA-directed RNA polymerase {ECO:0000256|RuleBase:RU003805} OS=Zea mays (Maize) PE=2 SV=1	PREDICTED: DNA-directed RNA polymerase 3B, chloroplastic-like [Zea mays]
Zm00001eb029940		chr1	164209875	164449875	164399567	164400478	-	--	--	--	--	--	--	Non-specific lipid-transfer protein-like protein At5g64080 (Precursor) GN=At5g64080 OS=Arabidopsis thaliana (Mouse-ear cress) PE=1 SV=1	Uncharacterized protein {ECO:0000313|EnsemblPlants:GRMZM2G104494_P01} OS=Zea mays (Maize) PE=4 SV=1	PREDICTED: non-specific lipid-transfer protein-like protein At5g64080 [Zea mays]
Zm00001eb030050		chr1	165209875	165949875	165219404	165223736	-	[P]	Inorganic ion transport and metabolism	--	K12347|0.0|sbi:SORBI_08g019400|K12347 natural resistance-associated macrophage protein | (RefSeq) SORBIDRAFT_08g019400, Sb08g019400; hypothetical protein	[P]	Inorganic ion transport and metabolism	Metal transporter Nramp6 GN=OsJ_36661 OS=Oryza sativa subsp. japonica (Rice) PE=2 SV=1	Uncharacterized protein {ECO:0000313|EnsemblPlants:GRMZM2G028036_P01} OS=Zea mays (Maize) PE=4 SV=1	TPA: hypothetical protein ZEAMMB73_011944 [Zea mays]
Zm00001eb030060		chr1	165209875	165949875	165412011	165412325	-	--	--	Cellular Component: endosome (GO:0005768);; Cellular Component: Golgi apparatus (GO:0005794);; Cellular Component: trans-Golgi network (GO:0005802);;	--	--	--	--	Putative uncharacterized protein Sb01g049610 {ECO:0000313|EMBL:EER95647.1} OS=Sorghum bicolor (Sorghum) PE=4 SV=1	hypothetical protein SORBIDRAFT_01g049610 [Sorghum bicolor]
Zm00001eb030070		chr1	165209875	165949875	165412438	165413667	+	--	--	--	--	--	--	--	Uncharacterized protein {ECO:0000313|EnsemblPlants:Si013949m} OS=Setaria italica (Foxtail millet) PE=4 SV=1	--
Zm00001eb030080		chr1	165209875	165949875	165413439	165414521	-	--	--	--	--	--	--	--	Uncharacterized protein {ECO:0000313|EnsemblPlants:GRMZM2G075631_P01} (Fragment) OS=Zea mays (Maize) PE=2 SV=1	PREDICTED: enolase-phosphatase E1-like [Zea mays]
Zm00001eb030090		chr1	165209875	165949875	165417506	165420867	+	--	--	--	K06627|0.0|zma:100280674|K06627 cyclin A | (RefSeq) GRMZM2G060690; cyclin-A2	[D]	Cell cycle control, cell division, chromosome partitioning	Cyclin-A3-2 GN=OsJ_035222 OS=Oryza sativa subsp. japonica (Rice) PE=2 SV=1	Uncharacterized protein {ECO:0000313|EnsemblPlants:GRMZM2G060690_P01} OS=Zea mays (Maize) PE=4 SV=1	TPA: cyclin superfamily protein, putative [Zea mays]
Zm00001eb030110		chr1	165209875	165949875	165501867	165504184	-	Cytochrome P450	;;	Molecular Function: monooxygenase activity (GO:0004497);; Molecular Function: iron ion binding (GO:0005506);; Molecular Function: electron carrier activity (GO:0009055);; Molecular Function: oxidoreductase activity, acting on paired donors, with incorporation or reduction of molecular oxygen (GO:0016705);; Molecular Function: heme binding (GO:0020037);; Biological Process: oxidation-reduction pro…	--	[Q]	Secondary metabolites biosynthesis, transport and catabolism	Cytochrome P450 81D1 GN=T30G6.3 OS=Arabidopsis thaliana (Mouse-ear cress) PE=2 SV=1	Uncharacterized protein {ECO:0000313|EnsemblPlants:GRMZM2G132450_P01} OS=Zea mays (Maize) PE=2 SV=1	PREDICTED: cytochrome P450 81D11-like [Zea mays]
Zm00001eb030120		chr1	165209875	165949875	165539950	165540573	-	--	--	Molecular Function: RNA binding (GO:0003723);; Molecular Function: RNA-directed DNA polymerase activity (GO:0003964);; Cellular Component: nucleus (GO:0005634);; Biological Process: RNA-dependent DNA replication (GO:0006278);; Biological Process: DNA integration (GO:0015074);;	--	--	--	--	Putative polyprotein {ECO:0000313|EMBL:AAL75999.1} OS=Zea mays (Maize) PE=4 SV=1	putative polyprotein [Zea mays]
Zm00001eb030130		chr1	165209875	165949875	165571075	165571966	+	--	--	Molecular Function: nutrient reservoir activity (GO:0045735);;	--	--	--	Zein-alpha 19D1 (Precursor) OS=Zea mays (Maize) PE=2 SV=1	Uncharacterized protein {ECO:0000313|EMBL:ACN26037.1, ECO:0000313|EnsemblPlants:AF546187.1_FGP001} OS=Zea mays (Maize) PE=2 SV=1	alpha zein 19kDa D1 precursor [Zea mays]
Zm00001eb030140		chr1	165209875	165949875	165575858	165576568	+	--	--	Molecular Function: nutrient reservoir activity (GO:0045735);;	--	--	--	Zein-alpha 19D1 (Precursor) OS=Zea mays (Maize) PE=2 SV=1	Z1D alpha zein protein {ECO:0000313|EMBL:ABV71982.1} (Fragment) OS=Zea mays (Maize) PE=2 SV=1	z1D alpha zein protein, partial [Zea mays]
Zm00001eb030150		chr1	165209875	165949875	165698753	165699087	+	#N/A	#N/A	#N/A	#N/A	#N/A	#N/A	#N/A	#N/A	#N/A
Zm00001eb030160		chr1	165209875	165949875	165789110	165790573	+	--	--	Molecular Function: nutrient reservoir activity (GO:0045735);;	--	--	--	Zein-alpha 19D1 (Precursor) OS=Zea mays (Maize) PE=2 SV=1	Uncharacterized protein {ECO:0000313|EMBL:ACN25515.1, ECO:0000313|EnsemblPlants:AF546187.1_FGP007} OS=Zea mays (Maize) PE=2 SV=1	alpha zein 19kDa D2 precursor [Zea mays]
Zm00001eb030170		chr1	165209875	165949875	165900780	165903171	-	Cytochrome P450	;;	--	--	[Q]	Secondary metabolites biosynthesis, transport and catabolism	Cytochrome P450 81D11 GN=CYP81D11 OS=Arabidopsis thaliana (Mouse-ear cress) PE=2 SV=1	Uncharacterized protein {ECO:0000313|EnsemblPlants:AF546187.1_FGP011} OS=Zea mays (Maize) PE=4 SV=1	TPA: putative cytochrome P450 superfamily protein [Zea mays]
Zm00001eb030220		chr1	166249875	166749875	166280011	166293970	+	--	--	--	--	[R]	General function prediction only	CSC1-like protein HYP1 GN=HYP1 OS=Arabidopsis thaliana (Mouse-ear cress) PE=2 SV=1	Uncharacterized protein {ECO:0000313|EnsemblPlants:GRMZM2G039186_P01} OS=Zea mays (Maize) PE=4 SV=1	PREDICTED: calcium permeable stress-gated cation channel 1-like [Zea mays]
Zm00001eb030240		chr1	166249875	166749875	166298390	166300037	+	--	--	Molecular Function: DNA binding (GO:0003677);; Molecular Function: sequence-specific DNA binding transcription factor activity (GO:0003700);; Cellular Component: nucleus (GO:0005634);; Biological Process: regulation of transcription, DNA-templated (GO:0006355);;	K09286|0.0|zma:100383396|K09286 EREBP-like factor | (RefSeq) GRMZM2G039112; putative AP2/EREBP transcription factor superfamily protein	--	--	Ethylene-responsive transcription factor RAP2-11 GN=T29J13.210 OS=Arabidopsis thaliana (Mouse-ear cress) PE=2 SV=1	AP2-EREBP-type transcription factor {ECO:0000313|EMBL:AFU81583.1} (Fragment) OS=Zea mays subsp. mays (maize) PE=2 SV=1	putative AP2/EREBP transcription factor superfamily protein [Zea mays]
Zm00001eb030250		chr1	166249875	166749875	166300052	166305189	-	[M]	Cell wall/membrane/envelope biogenesis	--	K03844|0.0|zma:100274516|K03844 alpha-1,2-mannosyltransferase [EC:2.4.1.131] | (RefSeq) uncharacterized LOC100274516	[M]	Cell wall/membrane/envelope biogenesis	GDP-Man:Man(3)GlcNAc(2)-PP-Dol alpha-1,2-mannosyltransferase GN=T07M07.7 OS=Arabidopsis thaliana (Mouse-ear cress) PE=1 SV=2	Uncharacterized protein {ECO:0000313|EnsemblPlants:GRMZM2G546081_P01} OS=Zea mays (Maize) PE=4 SV=1	TPA: alpha-1,2-mannosyltransferase alg11 [Zea mays]
Zm00001eb030260		chr1	166249875	166749875	166336067	166340970	-	--	--	--	--	--	--	BTB/POZ domain-containing protein NPY2 GN=NPY2 OS=Arabidopsis thaliana (Mouse-ear cress) PE=2 SV=1	Uncharacterized protein {ECO:0000313|EMBL:ACL53641.1, ECO:0000313|EnsemblPlants:GRMZM2G476637_P01} OS=Zea mays (Maize) PE=2 SV=1	uncharacterized protein LOC100279869 [Zea mays]
Zm00001eb030280		chr1	166249875	166749875	166411566	166414340	-	--	--	--	--	--	--	Thioredoxin-like 3-1, chloroplastic OS=Oryza sativa subsp. japonica (Rice) PE=3 SV=2	Uncharacterized protein {ECO:0000313|EnsemblPlants:GRMZM2G137293_P01} OS=Zea mays (Maize) PE=4 SV=1	TPA: hypothetical protein ZEAMMB73_477465 [Zea mays]
Zm00001eb030300		chr1	166249875	166749875	166459736	166468885	+	[F]	Nucleotide transport and metabolism	--	--	[F]	Nucleotide transport and metabolism	Nucleobase-ascorbate transporter 3 GN=NAT3 OS=Arabidopsis thaliana (Mouse-ear cress) PE=2 SV=2	Uncharacterized protein {ECO:0000313|EnsemblPlants:GRMZM2G041050_P01} OS=Zea mays (Maize) PE=4 SV=1	PREDICTED: nucleobase-ascorbate transporter 3 [Zea mays]
Zm00001eb030310		chr1	166249875	166749875	166612094	166613746	+	--	--	--	--	--	--	O-methyltransferase ZRP4 GN=ZRP4 OS=Zea mays (Maize) PE=2 SV=1	Uncharacterized protein {ECO:0000313|EnsemblPlants:Si022421m} OS=Setaria italica (Foxtail millet) PE=4 SV=1	PREDICTED: O-methyltransferase ZRP4-like [Setaria italica]
Zm00001eb030320		chr1	166249875	166749875	166616451	166619630	-	[P]	Inorganic ion transport and metabolism	Molecular Function: N,N-dimethylaniline monooxygenase activity (GO:0004499);; Molecular Function: flavin adenine dinucleotide binding (GO:0050660);; Molecular Function: NADP binding (GO:0050661);; Biological Process: oxidation-reduction process (GO:0055114);;	K11816|0.0|zma:100282977|K11816 indole-3-pyruvate monooxygenase [EC:1.14.13.168] | (RefSeq) GRMZM2G025748; disulfide oxidoreductase/ monooxygenase/ oxidoreductase	[Q]	Secondary metabolites biosynthesis, transport and catabolism	Indole-3-pyruvate monooxygenase YUCCA6 GN=T14C9.160 OS=Arabidopsis thaliana (Mouse-ear cress) PE=1 SV=1	Flavin-containing monooxygenase {ECO:0000256|RuleBase:RU361177} OS=Zea mays (Maize) PE=2 SV=1	disulfide oxidoreductase/ monooxygenase/ oxidoreductase [Zea mays]
Zm00001eb030400		chr1	168229875	168309875	168256111	168258578	-	--	--	--	--	--	--	Putative Myb family transcription factor At1g14600 GN=At1g14600 OS=Arabidopsis thaliana (Mouse-ear cress) PE=2 SV=2	Uncharacterized protein {ECO:0000313|EnsemblPlants:Traes_5BS_C9EA93E10.1} OS=Triticum aestivum (Wheat) PE=4 SV=1	PREDICTED: uncharacterized protein LOC103640508 [Zea mays]
Zm00001eb030600		chr1	169649875	169709875	169693742	169697162	+	--	--	--	--	--	--	--	Uncharacterized protein {ECO:0000313|EnsemblPlants:GRMZM2G003595_P01} OS=Zea mays (Maize) PE=2 SV=1	hypothetical protein [Zea mays]
Zm00001eb030620		chr1	169729875	169829875	169749582	169758712	-	--	--	--	--	--	--	--	Uncharacterized protein {ECO:0000313|EnsemblPlants:GRMZM2G115895_P01} OS=Zea mays (Maize) PE=4 SV=1	PREDICTED: uncharacterized protein LOC103632383 [Zea mays]
Zm00001eb030660		chr1	170209875	170369875	170234715	170305324	+	--	--	--	--	[U]	Intracellular trafficking, secretion, and vesicular transport	--	Uncharacterized protein {ECO:0000313|EnsemblPlants:ORGLA12G0151800.1} (Fragment) OS=Oryza glaberrima (African rice) PE=4 SV=1	PREDICTED: uncharacterized protein LOC101782669 isoform X1 [Setaria italica]
Zm00001eb030920		chr1	171169875	171189875	171170942	171171685	+	--	--	--	--	--	--	--	Uncharacterized protein {ECO:0000313|EnsemblPlants:AC200207.2_FGP001} OS=Zea mays (Maize) PE=4 SV=1	PREDICTED: uncharacterized protein-like [Zea mays]
Zm00001eb030940		chr1	171329875	171409875	171403792	171405119	-	[O]	Posttranslational modification, protein turnover, chaperones	--	--	[C]	Energy production and conversion	Iron-sulfur cluster assembly protein 1 (Precursor) GN=ISU1 OS=Arabidopsis thaliana (Mouse-ear cress) PE=2 SV=1	Uncharacterized protein {ECO:0000313|EnsemblPlants:GRMZM5G845076_P01} OS=Zea mays (Maize) PE=4 SV=1	PREDICTED: iron-sulfur cluster assembly protein 1-like [Zea mays]
Zm00001eb031460		chr1	176389875	176549875	176461065	176467179	-	[J]	Translation, ribosomal structure and biogenesis	--	K08851|6e-61|zma:100280033|K08851 TP53 regulating kinase and related kinases [EC:2.7.11.1] | (RefSeq) GRMZM2G313649; uncharacterized LOC100280033	[R]	General function prediction only	--	Uncharacterized protein {ECO:0000313|EnsemblPlants:GRMZM2G469812_P01} OS=Zea mays (Maize) PE=4 SV=1	TPA: hypothetical protein ZEAMMB73_895208 [Zea mays]
Zm00001eb031680		chr1	177389875	177449875	177391299	177393046	+	--	--	--	--	--	--	--	Uncharacterized protein {ECO:0000313|EnsemblPlants:GRMZM2G136237_P01} OS=Zea mays (Maize) PE=4 SV=1	TPA: hypothetical protein ZEAMMB73_718993 [Zea mays]
Zm00001eb031690		chr1	177389875	177449875	177395056	177401699	-	--	--	Molecular Function: DNA binding (GO:0003677);; Molecular Function: sequence-specific DNA binding transcription factor activity (GO:0003700);; Biological Process: regulation of transcription, DNA-templated (GO:0006355);; Cellular Component: CCAAT-binding factor complex (GO:0016602);;	K08064|1e-155|zma:100284857|K08064 nuclear transcription factor Y, alpha | (RefSeq) cl982_-1b, GRMZM2G361842; uncharacterized LOC100284857	[K]	Transcription	Nuclear transcription factor Y subunit A-7 GN=NFYA7 OS=Arabidopsis thaliana (Mouse-ear cress) PE=2 SV=1	Uncharacterized protein {ECO:0000313|EnsemblPlants:GRMZM2G361842_P01} OS=Zea mays (Maize) PE=2 SV=1	LOC100284857 [Zea mays]
Zm00001eb006590		chr1	18749875	18809875	18784154	18786281	+	--	--	--	--	--	--	--	Uncharacterized protein {ECO:0000313|EnsemblPlants:GRMZM2G053627_P01} OS=Zea mays (Maize) PE=2 SV=1	uncharacterized protein LOC100277316 [Zea mays]
Zm00001eb006600		chr1	18749875	18809875	18792089	18795524	-	2-polyprenyl-6-methoxyphenol hydroxylase and related FAD-dependent oxidoreductases	;;	--	K17263|7e-98|sbi:SORBI_04g004540|K17263 cullin-associated NEDD8-dissociated protein 1 | (RefSeq) SORBIDRAFT_04g004540, Sb04g004540; hypothetical protein	[R]	General function prediction only	Cullin-associated NEDD8-dissociated protein 1 GN=T8K22.14 OS=Arabidopsis thaliana (Mouse-ear cress) PE=1 SV=1	Uncharacterized protein {ECO:0000313|EMBL:AFW66398.1, ECO:0000313|EnsemblPlants:GRMZM2G168629_P02} OS=Zea mays (Maize) PE=4 SV=1	hypothetical protein ZEAMMB73_434839 [Zea mays]
Zm00001eb034100		chr1	188229875	188249875	188239434	188244354	-	--	--	--	--	[T]	Signal transduction mechanisms	Probable protein phosphatase 2C 66 OS=Oryza sativa subsp. japonica (Rice) PE=2 SV=1	Uncharacterized protein {ECO:0000313|EnsemblPlants:GRMZM2G170299_P01} (Fragment) OS=Zea mays (Maize) PE=2 SV=1	TPA: putative protein phosphatase 2C family protein [Zea mays]
Zm00001eb038890		chr1	207449875	207629875	207455416	207457972	+	--	--	Biological Process: embryo development ending in seed dormancy (GO:0009793);; Biological Process: trichome morphogenesis (GO:0010090);; Biological Process: cutin biosynthetic process (GO:0010143);; Molecular Function: transferase activity, transferring acyl groups other than amino-acyl groups (GO:0016747);; Biological Process: epidermis morphogenesis (GO:0048730);; Biological Process: localizatio…	K19747|0.0|zma:100191512|K19747 BAHD acyltransferase [EC:2.3.1.-] | (RefSeq) acyltransferase	--	--	BAHD acyltransferase DCR GN=MRO11.2 OS=Arabidopsis thaliana (Mouse-ear cress) PE=2 SV=1	Uncharacterized protein {ECO:0000313|EMBL:ACF78615.1, ECO:0000313|EnsemblPlants:GRMZM2G179703_P02} OS=Zea mays (Maize) PE=2 SV=1	uncharacterized protein LOC100191512 [Zea mays]
Zm00001eb038900		chr1	207449875	207629875	207530692	207534377	+	--	--	Molecular Function: ubiquitin thiolesterase activity (GO:0004221);; Cellular Component: intracellular (GO:0005622);; Biological Process: ubiquitin-dependent protein catabolic process (GO:0006511);;	K05610|0.0|zma:100191319|K05610 ubiquitin carboxyl-terminal hydrolase L5 [EC:3.4.19.12] | (RefSeq) si660005b01(122); uncharacterized LOC100191319	[O]	Posttranslational modification, protein turnover, chaperones	--	Ubiquitin carboxyl-terminal hydrolase {ECO:0000256|RuleBase:RU361215} OS=Zea mays (Maize) PE=2 SV=1	uncharacterized protein LOC100191319 [Zea mays]
Zm00001eb007120		chr1	21009875	21329875	21036450	21037301	-	--	--	--	--	--	--	--	Uncharacterized protein {ECO:0000313|EnsemblPlants:GRMZM2G029000_P01} OS=Zea mays (Maize) PE=4 SV=1	PREDICTED: uncharacterized protein LOC103631944 [Zea mays]
Zm00001eb007130		chr1	21009875	21329875	21037974	21051410	+	[J]	Translation, ribosomal structure and biogenesis	--	K01874|0.0|sbi:SORBI_01g043330|K01874 methionyl-tRNA synthetase [EC:6.1.1.10] | (RefSeq) SORBIDRAFT_01g043330, Sb01g043330; hypothetical protein	[J]	Translation, ribosomal structure and biogenesis	Probable methionine--tRNA ligase OS=Oryza sativa subsp. japonica (Rice) PE=2 SV=2	Uncharacterized protein {ECO:0000313|EnsemblPlants:GRMZM2G029055_P01} OS=Zea mays (Maize) PE=4 SV=1	TPA: hypothetical protein ZEAMMB73_548614 [Zea mays]
Zm00001eb007140		chr1	21009875	21329875	21137801	21143003	+	--	--	--	K20027|0.0|sbi:SORBI_01g043340|K20027 palmitoyltransferase ZDHHC1/11 [EC:2.3.1.225] | (RefSeq) SORBIDRAFT_01g043340, Sb01g043340; hypothetical protein	[R]	General function prediction only	Probable protein S-acyltransferase 22 GN=PAT22 OS=Arabidopsis thaliana (Mouse-ear cress) PE=2 SV=2	Uncharacterized protein {ECO:0000313|EnsemblPlants:GRMZM2G111191_P01} OS=Zea mays (Maize) PE=4 SV=1	PREDICTED: probable protein S-acyltransferase 22 isoform X2 [Zea mays]
Zm00001eb007150		chr1	21009875	21329875	21144661	21147774	-	--	--	Biological Process: vesicle-mediated transport (GO:0016192);;	--	[P]	Inorganic ion transport and metabolism	--	Uncharacterized protein {ECO:0000313|EnsemblPlants:Traes_4AS_B7B6394B1.2} (Fragment) OS=Triticum aestivum (Wheat) PE=4 SV=1	hypothetical protein SORBIDRAFT_01g043350 [Sorghum bicolor]
Zm00001eb007160		chr1	21009875	21329875	21216264	21229120	+	--	--	--	--	--	--	--	Uncharacterized protein {ECO:0000313|EnsemblPlants:GRMZM2G411079_P01} OS=Zea mays (Maize) PE=4 SV=1	TPA: putative peptidase C48 domain family protein [Zea mays]
Zm00001eb007170		chr1	21009875	21329875	21238618	21239580	-	--	--	--	--	--	--	MFP1 attachment factor 1 GN=MAF1 OS=Solanum lycopersicum (Tomato) PE=1 SV=1	Uncharacterized protein {ECO:0000313|EnsemblPlants:GRMZM2G411084_P01} OS=Zea mays (Maize) PE=4 SV=1	TPA: MFP1 attachment factor 1 [Zea mays]
Zm00001eb007220		chr1	21509875	21569875	21531461	21537251	+	[R]	General function prediction only	--	K14961|0.0|zma:100280497|K14961 COMPASS component SWD1 | (RefSeq) gpm667, GRMZM5G896834; uncharacterized LOC100280497	[R]	General function prediction only	--	Uncharacterized protein {ECO:0000313|EnsemblPlants:GRMZM5G896834_P01} OS=Zea mays (Maize) PE=4 SV=1	TPA: retinoblastoma-binding protein-like protein [Zea mays]
Zm00001eb007230		chr1	21509875	21569875	21541063	21543518	-	--	--	--	--	--	--	--	Uncharacterized protein {ECO:0000313|EnsemblPlants:GRMZM5G833323_P01} OS=Zea mays (Maize) PE=4 SV=1	TPA: hypothetical protein ZEAMMB73_221205 [Zea mays]
Zm00001eb042090		chr1	221649875	222109875	221652334	221657489	-	--	--	--	--	--	--	--	Uncharacterized protein {ECO:0000313|EnsemblPlants:GRMZM2G169198_P01} OS=Zea mays (Maize) PE=4 SV=1	PREDICTED: uncharacterized protein LOC103643310 [Zea mays]
Zm00001eb042100		chr1	221649875	222109875	221662451	221663864	+	--	--	--	--	--	--	--	Uncharacterized protein {ECO:0000313|EnsemblPlants:GRMZM2G169227_P01} OS=Zea mays (Maize) PE=4 SV=1	TPA: F-box domain containing protein [Zea mays]
Zm00001eb042110		chr1	221649875	222109875	221741520	221748544	-	[V]	Defense mechanisms	--	--	[IR]	--	ABC transporter A family member 2 GN=T23J7.60 OS=Arabidopsis thaliana (Mouse-ear cress) PE=2 SV=1	Putative uncharacterized protein Sb07g019510 {ECO:0000313|EMBL:EES14950.1} OS=Sorghum bicolor (Sorghum) PE=3 SV=1	PREDICTED: ABC transporter A family member 2-like [Zea mays]
Zm00001eb042120		chr1	221649875	222109875	221825548	221829681	-	--	--	Molecular Function: GTP binding (GO:0005525);; Cellular Component: intracellular (GO:0005622);; Biological Process: small GTPase mediated signal transduction (GO:0007264);;	K12272|0.0|zma:100193087|K12272 signal recognition particle receptor subunit beta | (RefSeq) pco129304b; uncharacterized LOC100193087	[U]	Intracellular trafficking, secretion, and vesicular transport	Probable ADP-ribosylation factor At2g15310 GN=At2g15310 OS=Arabidopsis thaliana (Mouse-ear cress) PE=2 SV=3	Uncharacterized protein {ECO:0000313|EMBL:ACF80254.1, ECO:0000313|EnsemblPlants:GRMZM2G015642_P01} OS=Zea mays (Maize) PE=2 SV=1	uncharacterized protein LOC100193087 [Zea mays]
Zm00001eb042130		chr1	221649875	222109875	221918390	221956398	+	[E]	Amino acid transport and metabolism	--	K08776|0.0|osa:4345501|K08776 puromycin-sensitive aminopeptidase [EC:3.4.11.-] | (RefSeq) OJ1051_A08.7, OJ1198_B10.19; aminopeptidase M1-B	[EO]	--	Aminopeptidase M1-B OS=Oryza sativa subsp. japonica (Rice) PE=2 SV=1	Uncharacterized protein {ECO:0000313|EnsemblPlants:GRMZM2G090542_P01} OS=Zea mays (Maize) PE=4 SV=1	PREDICTED: aminopeptidase M1-B [Zea mays]
Zm00001eb042150		chr1	221649875	222109875	222073496	222077196	+	--	--	--	--	--	--	--	Uncharacterized protein {ECO:0000313|EMBL:ACN27706.1, ECO:0000313|EnsemblPlants:GRMZM2G440313_P01} OS=Zea mays (Maize) PE=2 SV=1	uncharacterized protein LOC100277248 [Zea mays]
Zm00001eb042160		chr1	221649875	222109875	222104864	222107772	-	Choline dehydrogenase or related flavoprotein	;;	Biological Process: alcohol metabolic process (GO:0006066);; Molecular Function: choline dehydrogenase activity (GO:0008812);; Molecular Function: flavin adenine dinucleotide binding (GO:0050660);; Biological Process: oxidation-reduction process (GO:0055114);;	K15403|0.0|zma:100281523|K15403 fatty acid omega-hydroxy dehydrogenase [EC:1.1.-.-] | (RefSeq) GRMZM2G141214; protein HOTHEAD	[R]	General function prediction only	Protein HOTHEAD (Precursor) GN=F3N23.17 OS=Arabidopsis thaliana (Mouse-ear cress) PE=1 SV=1	Protein HOTHEAD {ECO:0000313|EMBL:ACG29097.1} OS=Zea mays (Maize) PE=2 SV=1	protein HOTHEAD precursor [Zea mays]
Zm00001eb046690		chr1	240909875	241349875	240986152	240990025	+	[G]	Carbohydrate transport and metabolism	--	K01728|0.0|zma:100281581|K01728 pectate lyase [EC:4.2.2.2] | (RefSeq) GRMZM2G472060; pectate lyase 12	--	--	Probable pectate lyase 12 (Precursor) GN=At3g53190 OS=Arabidopsis thaliana (Mouse-ear cress) PE=2 SV=2	Pectate lyase {ECO:0000256|RuleBase:RU361123} OS=Zea mays (Maize) PE=2 SV=1	unknown [Zea mays]
Zm00001eb046700		chr1	240909875	241349875	240990159	240994676	-	[J]	Translation, ribosomal structure and biogenesis	Molecular Function: nucleotide binding (GO:0000166);; Molecular Function: nucleic acid binding (GO:0003676);;	K12831|0.0|zma:100501457|K12831 splicing factor 3B subunit 4 | (RefSeq) GRMZM2G170699; uncharacterized LOC100501457	[A]	RNA processing and modification	Oligouridylate-binding protein 1A GN=UBP1A OS=Arabidopsis thaliana (Mouse-ear cress) PE=1 SV=1	Uncharacterized protein {ECO:0000313|EMBL:ACR35681.1, ECO:0000313|EnsemblPlants:GRMZM2G170699_P01} OS=Zea mays (Maize) PE=2 SV=1	hypothetical protein [Zea mays]
Zm00001eb046710		chr1	240909875	241349875	240997731	240998774	-	--	--	--	--	--	--	--	Putative uncharacterized protein Sb05g006190 {ECO:0000313|EMBL:EES08173.1} OS=Sorghum bicolor (Sorghum) PE=4 SV=1	hypothetical protein SORBIDRAFT_05g006190 [Sorghum bicolor]
Zm00001eb046720		chr1	240909875	241349875	240999746	241000093	+	--	--	--	--	--	--	--	Uncharacterized protein {ECO:0000313|EMBL:ACR36220.1, ECO:0000313|EnsemblPlants:GRMZM2G389570_P01} OS=Zea mays (Maize) PE=2 SV=1	hypothetical protein [Zea mays]
Zm00001eb046740		chr1	240909875	241349875	241029730	241033755	+	--	--	--	K10144|8e-176|zma:100192978|K10144 RING finger and CHY zinc finger domain-containing protein 1 [EC:2.3.2.27] | (RefSeq) IDP190, GRMZM2G144782; uncharacterized LOC100192978	[R]	General function prediction only	--	Uncharacterized protein {ECO:0000313|EnsemblPlants:GRMZM2G144782_P02} OS=Zea mays (Maize) PE=4 SV=1	PREDICTED: LOC100192978 isoform X1 [Zea mays]
Zm00001eb046750		chr1	240909875	241349875	241111283	241121894	+	[R]	General function prediction only	Molecular Function: GTP binding (GO:0005525);; Biological Process: small GTPase mediated signal transduction (GO:0007264);; Biological Process: protein transport (GO:0015031);;	K07910|2e-155|zma:100285919|K07910 Ras-related protein Rab-18 | (RefSeq) GRMZM5G809265; ras-related protein Rab-18	[R]	General function prediction only	Ras-related protein RABC2a GN=F12E4.310 OS=Arabidopsis thaliana (Mouse-ear cress) PE=1 SV=1	Uncharacterized protein {ECO:0000313|EnsemblPlants:GRMZM5G809265_P01} OS=Zea mays (Maize) PE=2 SV=1	ras-related protein Rab-18 [Zea mays]
Zm00001eb046760		chr1	240909875	241349875	241115189	241116098	-	--	--	--	K16189|1e-30|sbi:SORBI_01g006190|K16189 phytochrome-interacting factor 4 | (RefSeq) SORBIDRAFT_01g006190, Sb01g006190; hypothetical protein	--	--	--	Uncharacterized protein {ECO:0000313|EnsemblPlants:GRMZM2G452996_P01} OS=Zea mays (Maize) PE=4 SV=1	PREDICTED: transcription factor PIF5-like [Zea mays]
Zm00001eb046770		chr1	240909875	241349875	241116160	241118773	-	[M]	Cell wall/membrane/envelope biogenesis	--	--	--	--	Subtilase peptide GmSubPep (Precursor) GN=Glyma18g48580 OS=Glycine max (Soybean) PE=1 SV=3	Uncharacterized protein {ECO:0000313|EnsemblPlants:GRMZM5G891371_P01} OS=Zea mays (Maize) PE=4 SV=1	TPA: putative subtilase family protein [Zea mays]
Zm00001eb046780		chr1	240909875	241349875	241134125	241134644	+	--	--	--	--	--	--	Glycine-rich RNA-binding protein 3, mitochondrial (Precursor) GN=MAF19_30 OS=Arabidopsis thaliana (Mouse-ear cress) PE=2 SV=1	Uncharacterized protein {ECO:0000313|EnsemblPlants:GRMZM2G386914_P01} OS=Zea mays (Maize) PE=4 SV=1	TPA: hypothetical protein ZEAMMB73_765896 [Zea mays]
Zm00001eb046790		chr1	240909875	241349875	241198303	241222209	-	[E]	Amino acid transport and metabolism	--	--	[E]	Amino acid transport and metabolism	--	Uncharacterized protein {ECO:0000313|EnsemblPlants:GRMZM2G115646_P01} OS=Zea mays (Maize) PE=4 SV=1	PREDICTED: protein fluG isoform X4 [Zea mays]
Zm00001eb046810		chr1	240909875	241349875	241208359	241208799	+	--	--	--	--	--	--	--	Uncharacterized protein {ECO:0000313|EnsemblPlants:ORGLA07G0024300.1} OS=Oryza glaberrima (African rice) PE=4 SV=1	PREDICTED: uncharacterized protein LOC103648649 [Zea mays]
Zm00001eb046820		chr1	240909875	241349875	241228940	241230596	-	--	--	--	--	--	--	Nuclear pore complex protein NUP43 {ECO:0000303|PubMed:21189294} OS=Arabidopsis thaliana (Mouse-ear cress) PE=1 SV=1	Uncharacterized protein {ECO:0000313|EnsemblPlants:Si014009m} OS=Setaria italica (Foxtail millet) PE=4 SV=1	PREDICTED: uncharacterized protein LOC103649787 isoform X1 [Zea mays]
Zm00001eb046830		chr1	240909875	241349875	241231196	241233325	-	--	--	--	--	[V]	Defense mechanisms	Putative dual specificity protein phosphatase DSP8 GN=DSP8 OS=Arabidopsis thaliana (Mouse-ear cress) PE=2 SV=2	Uncharacterized protein {ECO:0000313|EnsemblPlants:GRMZM2G081642_P04} OS=Zea mays (Maize) PE=4 SV=1	hypothetical protein ZEAMMB73_068292 [Zea mays]
Zm00001eb046840		chr1	240909875	241349875	241244086	241250186	-	--	--	--	--	--	--	--	Uncharacterized protein {ECO:0000313|EMBL:ACF78502.1} OS=Zea mays (Maize) PE=2 SV=1	uncharacterized protein LOC100191413 [Zea mays]
Zm00001eb046850		chr1	240909875	241349875	241254544	241255714	+	NAD(P)-dependent dehydrogenase	;; ;;	Molecular Function: oxidoreductase activity (GO:0016491);; Biological Process: oxidation-reduction process (GO:0055114);;	K00059|1e-173|zma:100285462|K00059 3-oxoacyl-[acyl-carrier protein] reductase [EC:1.1.1.100] | (RefSeq) versicolorin reductase	[R]	General function prediction only	Short-chain type dehydrogenase/reductase OS=Picea abies (Norway spruce) PE=2 SV=1	Versicolorin reductase {ECO:0000313|EMBL:ACG44476.1} OS=Zea mays (Maize) PE=2 SV=1	versicolorin reductase [Zea mays]
Zm00001eb046860		chr1	240909875	241349875	241254544	241261658	-	[K]	Transcription	--	--	[R]	General function prediction only	Plant intracellular Ras-group-related LRR protein 8 GN=IRL8 OS=Oryza sativa subsp. japonica (Rice) PE=2 SV=1	Uncharacterized protein {ECO:0000313|EMBL:ACN26779.1} OS=Zea mays (Maize) PE=2 SV=1	LOC100282196 [Zea mays]
Zm00001eb046870		chr1	240909875	241349875	241263693	241264784	-	NAD(P)-dependent dehydrogenase	;; ;;	Molecular Function: oxidoreductase activity (GO:0016491);; Biological Process: oxidation-reduction process (GO:0055114);;	K00059|0.0|zma:100285342|K00059 3-oxoacyl-[acyl-carrier protein] reductase [EC:1.1.1.100] | (RefSeq) umc2759; uncharacterized LOC100285342	[R]	General function prediction only	Short-chain type dehydrogenase/reductase OS=Picea abies (Norway spruce) PE=2 SV=1	Versicolorin reductase {ECO:0000313|EMBL:ACG44064.1} OS=Zea mays (Maize) PE=2 SV=1	LOC100285342 [Zea mays]
Zm00001eb046880		chr1	240909875	241349875	241263774	241264784	+	--	--	--	--	--	--	--	Os10g0456000 protein {ECO:0000313|EMBL:BAF26666.1} OS=Oryza sativa subsp. japonica (Rice) PE=4 SV=1	Os10g0456000 [Oryza sativa Japonica Group]
Zm00001eb046890		chr1	240909875	241349875	241302630	241303581	-	--	--	--	--	--	--	--	Uncharacterized protein {ECO:0000313|EMBL:ACF88157.1, ECO:0000313|EnsemblPlants:GRMZM2G118173_P01} OS=Zea mays (Maize) PE=2 SV=1	uncharacterized protein LOC100274477 precursor [Zea mays]
Zm00001eb047260		chr1	242949875	242989875	242984589	242987332	-	[T]	Signal transduction mechanisms	Molecular Function: protein serine/threonine kinase activity (GO:0004674);; Molecular Function: ATP binding (GO:0005524);; Biological Process: protein phosphorylation (GO:0006468);; Molecular Function: carbohydrate binding (GO:0030246);;	--	--	--	L-type lectin-domain containing receptor kinase IV.1 (Precursor) GN=F13M22.21 OS=Arabidopsis thaliana (Mouse-ear cress) PE=2 SV=1	Uncharacterized protein {ECO:0000313|EMBL:ACN32007.1, ECO:0000313|EnsemblPlants:GRMZM2G079376_P01} OS=Zea mays (Maize) PE=2 SV=1	uncharacterized protein LOC100383079 precursor [Zea mays]
Zm00001eb047470		chr1	243629875	243649875	243629010	243633215	+	--	--	--	--	--	--	--	Uncharacterized protein {ECO:0000313|EMBL:ACF84300.1} OS=Zea mays (Maize) PE=2 SV=1	uncharacterized protein LOC100272733 [Zea mays]
Zm00001eb047580		chr1	244289875	244489875	244378177	244380387	+	[J]	Translation, ribosomal structure and biogenesis	--	K04733|0.0|zma:100383582|K04733 interleukin-1 receptor-associated kinase 4 [EC:2.7.11.1] | (RefSeq) GRMZM2G119521; uncharacterized LOC100383582	[T]	Signal transduction mechanisms	Probable receptor-like protein kinase At5g56460 GN=At5g56460 OS=Arabidopsis thaliana (Mouse-ear cress) PE=2 SV=1	Uncharacterized protein {ECO:0000313|EnsemblPlants:GRMZM2G119521_P01} OS=Zea mays (Maize) PE=4 SV=1	TPA: putative protein kinase superfamily protein [Zea mays]
Zm00001eb047590		chr1	244289875	244489875	244445628	244446840	-	--	--	--	--	--	--	Transcription repressor OFP14 GN=OFP14 OS=Arabidopsis thaliana (Mouse-ear cress) PE=1 SV=1	Uncharacterized protein {ECO:0000313|EnsemblPlants:GRMZM2G095452_P01} OS=Zea mays (Maize) PE=2 SV=1	hypothetical protein [Zea mays]
Zm00001eb047600		chr1	244289875	244489875	244450281	244451067	-	--	--	--	--	--	--	Late embryogenesis abundant protein D-34 OS=Gossypium hirsutum (Upland cotton) PE=4 SV=1	Uncharacterized protein {ECO:0000313|EnsemblPlants:GRMZM2G000536_P01} OS=Zea mays (Maize) PE=4 SV=1	TPA: hypothetical protein ZEAMMB73_148133 [Zea mays]
Zm00001eb047610		chr1	244289875	244489875	244451232	244459992	-	--	--	--	K10624|0.0|sbi:SORBI_01g021330|K10624 E3 ubiquitin-protein ligase RBBP6 [EC:2.3.2.27] | (RefSeq) SORBIDRAFT_01g021330, Sb01g021330; hypothetical protein	[O]	Posttranslational modification, protein turnover, chaperones	E3 ubiquitin-protein ligase COP1 GN=COP1 OS=Arabidopsis thaliana (Mouse-ear cress) PE=1 SV=2	Uncharacterized protein {ECO:0000313|EnsemblPlants:GRMZM2G000540_P02} OS=Zea mays (Maize) PE=4 SV=1	PREDICTED: E3 ubiquitin-protein ligase RBBP6-like isoform X2 [Zea mays]
Zm00001eb047650		chr1	244789875	245149875	244840535	244844173	-	[N]	Cell motility	--	K20923|0.0|osa:4348365|K20923 mixed-linked glucan synthase [EC:2.4.1.-] | (RefSeq) CSLF7, OsCslF7; probable mixed-linked glucan synthase 7	--	--	Probable mixed-linked glucan synthase 7 GN=OSJNBb0052C09.2 OS=Oryza sativa subsp. japonica (Rice) PE=1 SV=1	Uncharacterized protein {ECO:0000313|EnsemblPlants:GRMZM2G164761_P01} OS=Zea mays (Maize) PE=4 SV=1	PREDICTED: probable mixed-linked glucan synthase 7 [Zea mays]
Zm00001eb047660		chr1	244789875	245149875	244930616	244932227	-	--	--	--	--	--	--	Protein trichome birefringence-like 19 GN=TBL19 OS=Arabidopsis thaliana (Mouse-ear cress) PE=3 SV=1	Uncharacterized protein {ECO:0000313|EnsemblPlants:GRMZM2G164715_P01} OS=Zea mays (Maize) PE=4 SV=1	TPA: putative DUF231 domain containing family protein [Zea mays]
Zm00001eb047670		chr1	244789875	245149875	245034435	245040767	+	--	--	--	--	--	--	--	Uncharacterized protein {ECO:0000313|EnsemblPlants:GRMZM2G312165_P01} OS=Zea mays (Maize) PE=4 SV=1	PREDICTED: uncharacterized protein LOC103643550 isoform X2 [Zea mays]
Zm00001eb047690		chr1	244789875	245149875	245074200	245074861	+	--	--	--	--	--	--	Osmotin-like protein (Precursor) OS=Solanum lycopersicum (Tomato) PE=1 SV=1	Uncharacterized protein {ECO:0000313|EnsemblPlants:GRMZM2G108396_P01} OS=Zea mays (Maize) PE=4 SV=1	PREDICTED: osmotin-like protein [Zea mays]
Zm00001eb047710		chr1	244789875	245149875	245076054	245076822	+	--	--	Molecular Function: catalytic activity (GO:0003824);; Biological Process: metabolic process (GO:0008152);;	--	--	--	Probable protein phosphatase 2C 48 OS=Oryza sativa subsp. japonica (Rice) PE=2 SV=1	Uncharacterized protein {ECO:0000313|EMBL:ACN36173.1, ECO:0000313|EnsemblPlants:GRMZM2G069713_P02} OS=Zea mays (Maize) PE=2 SV=1	putative protein phosphatase 2C family protein [Zea mays]
Zm00001eb047720		chr1	244789875	245149875	245078676	245079095	+	--	--	--	K16278|1e-54|vvi:100241255|K16278 E3 ubiquitin-protein ligase HOS1 [EC:2.3.2.27] | (RefSeq) E3 ubiquitin-protein ligase HOS1-like	--	--	E3 ubiquitin-protein ligase HOS1 GN=HOS1 OS=Arabidopsis thaliana (Mouse-ear cress) PE=1 SV=1	Uncharacterized protein {ECO:0000313|EnsemblPlants:AC190915.3_FGP007} (Fragment) OS=Zea mays (Maize) PE=4 SV=1	TPA: hypothetical protein ZEAMMB73_985258, partial [Zea mays]
Zm00001eb047730		chr1	244789875	245149875	245085718	245086068	+	--	--	--	K11251|8e-62|zma:100216638|K11251 histone H2A | (RefSeq) GRMZM2G149775; uncharacterized LOC100216638	[B]	Chromatin structure and dynamics	Probable histone H2A variant 3 OS=Oryza sativa subsp. japonica (Rice) PE=2 SV=1	Uncharacterized protein {ECO:0000313|EnsemblPlants:GRMZM5G801589_P01} OS=Zea mays (Maize) PE=4 SV=1	TPA: hypothetical protein ZEAMMB73_584059 [Zea mays]
Zm00001eb047750		chr1	245189875	245329875	245247929	245251252	-	--	--	Molecular Function: nucleic acid binding (GO:0003676);; Molecular Function: metal ion binding (GO:0046872);;	--	[R]	General function prediction only	Protein indeterminate-domain 12 {ECO:0000303|PubMed:16784536} OS=Arabidopsis thaliana (Mouse-ear cress) PE=2 SV=2	Zinc finger protein ID1 {ECO:0000313|EMBL:AAC18941.1} OS=Zea mays (Maize) PE=2 SV=1	indeterminate growth1 [Zea mays]	id1 - indeterminate growth1
Zm00001eb047760		chr1	245189875	245329875	245254556	245258157	-	--	--	--	K09419|0.0|zma:100280736|K09419 heat shock transcription factor, other eukaryote | (RefSeq) GRMZM2G010871; heat shock factor protein HSF30	[K]	Transcription	Heat stress transcription factor A-2c OS=Oryza sativa subsp. japonica (Rice) PE=1 SV=2	Uncharacterized protein {ECO:0000313|EnsemblPlants:GRMZM2G010871_P01} (Fragment) OS=Zea mays (Maize) PE=2 SV=1	PREDICTED: heat shock factor protein HSF30 isoform X1 [Zea mays]
Zm00001eb047770		chr1	245349875	245389875	245344445	245361630	-	[E]	Amino acid transport and metabolism	Molecular Function: iron ion binding (GO:0005506);; Cellular Component: nucleus (GO:0005634);; Cellular Component: cytoplasm (GO:0005737);; Molecular Function: acireductone dioxygenase [iron(II)-requiring] activity (GO:0010309);; Biological Process: L-methionine biosynthetic process from methylthioadenosine (GO:0019509);; Biological Process: oxidation-reduction process (GO:0055114);;	K08967|4e-100|zma:100285340|K08967 1,2-dihydroxy-3-keto-5-methylthiopentene dioxygenase [EC:1.13.11.53 1.13.11.54] | (RefSeq) 1,2-dihydroxy-3-keto-5-methylthiopentene dioxygenase 4	[S]	Function unknown	1,2-dihydroxy-3-keto-5-methylthiopentene dioxygenase 4 {ECO:0000255|HAMAP-Rule:MF_03154} GN=ARD4 OS=Oryza sativa subsp. japonica (Rice) PE=2 SV=1	1,2-dihydroxy-3-keto-5-methylthiopentene dioxygenase {ECO:0000256|HAMAP-Rule:MF_03154} OS=Zea mays (Maize) PE=2 SV=1	1,2-dihydroxy-3-keto-5-methylthiopentene dioxygenase 4 [Zea mays]
Zm00001eb047780		chr1	245429875	245689875	245464817	245466346	+	--	--	Biological Process: chlorophyll catabolic process (GO:0015996);; Cellular Component: intracellular membrane-bounded organelle (GO:0043231);; Molecular Function: chlorophyllase activity (GO:0047746);;	K08099|9e-73|zma:100191887|K08099 chlorophyllase [EC:3.1.1.14] | (RefSeq) GRMZM2G127421; chlorophyllase-2	--	--	Chlorophyllase-2, chloroplastic (Precursor) GN=CLH2 OS=Arabidopsis thaliana (Mouse-ear cress) PE=1 SV=1	Uncharacterized protein {ECO:0000313|EMBL:ACF79135.1, ECO:0000313|EnsemblPlants:GRMZM2G127421_P01} OS=Zea mays (Maize) PE=2 SV=1	chlorophyllase-2 [Zea mays]
Zm00001eb047790		chr1	245429875	245689875	245533150	245534500	-	--	--	--	--	--	--	--	Uncharacterized protein {ECO:0000313|EnsemblPlants:GRMZM2G453739_P01} OS=Zea mays (Maize) PE=4 SV=1	PREDICTED: micronemal protein 6-like [Zea mays]
Zm00001eb047800		chr1	245429875	245689875	245577284	245578723	-	--	--	--	--	--	--	--	Uncharacterized protein {ECO:0000313|EnsemblPlants:GRMZM2G057173_P01} OS=Zea mays (Maize) PE=2 SV=1	uncharacterized protein LOC100279121 precursor [Zea mays]
Zm00001eb047810		chr1	245429875	245689875	245658220	245661538	-	[L]	Replication, recombination and repair	Molecular Function: oxidoreductase activity, acting on paired donors, with incorporation or reduction of molecular oxygen, 2-oxoglutarate as one donor, and incorporation of one atom each of oxygen into both donors (GO:0016706);; Biological Process: oxidation-reduction process (GO:0055114);;	K10768|1e-177|sbi:SORBI_01g021650|K10768 alkylated DNA repair protein alkB homolog 6 [EC:1.14.11.-] | (RefSeq) SORBIDRAFT_01g021650, Sb01g021650; hypothetical protein	[S]	Function unknown	--	Uncharacterized protein {ECO:0000313|EnsemblPlants:GRMZM2G068328_P02} OS=Zea mays (Maize) PE=2 SV=1	PREDICTED: uncharacterized protein LOC100193159 isoform X1 [Zea mays]
Zm00001eb048390		chr1	248469875	248709875	248597895	248602696	+	[G]	Carbohydrate transport and metabolism	Molecular Function: 6-phosphofructokinase activity (GO:0003872);; Molecular Function: ATP binding (GO:0005524);; Cellular Component: 6-phosphofructokinase complex (GO:0005945);; Biological Process: fructose 6-phosphate metabolic process (GO:0006002);; Biological Process: glycolytic process (GO:0006096);;	K00850|0.0|zma:100280694|K00850 6-phosphofructokinase 1 [EC:2.7.1.11] | (RefSeq) GRMZM2G009591; pyrophosphate--fructose 6-phosphate 1-phosphotransferase	[G]	Carbohydrate transport and metabolism	ATP-dependent 6-phosphofructokinase 5, chloroplastic {ECO:0000255|HAMAP-Rule:MF_03186} (Precursor) GN=At2g22480 OS=Arabidopsis thaliana (Mouse-ear cress) PE=1 SV=1	Uncharacterized protein {ECO:0000313|EMBL:ACR35078.1, ECO:0000313|EnsemblPlants:GRMZM2G009591_P02} OS=Zea mays (Maize) PE=2 SV=1	unknown [Zea mays]
Zm00001eb048410		chr1	248469875	248709875	248672526	248673384	-	--	--	--	--	--	--	--	Uncharacterized protein {ECO:0000313|EnsemblPlants:GRMZM2G104024_P01} OS=Zea mays (Maize) PE=4 SV=1	PREDICTED: uncharacterized protein LOC103643587 [Zea mays]
Zm00001eb048670		chr1	250269875	250429875	250297062	250297909	+	--	--	--	--	--	--	Stress enhanced protein 1, chloroplastic (Precursor) GN=SEP1 OS=Arabidopsis thaliana (Mouse-ear cress) PE=2 SV=1	Uncharacterized protein {ECO:0000313|EnsemblPlants:GRMZM2G080355_P01} OS=Zea mays (Maize) PE=4 SV=1	TPA: hypothetical protein ZEAMMB73_112093 [Zea mays]
Zm00001eb048680		chr1	250269875	250429875	250313074	250316367	-	[M]	Cell wall/membrane/envelope biogenesis	--	--	--	--	Subtilisin-like protease (Precursor) GN=At5g67360 OS=Arabidopsis thaliana (Mouse-ear cress) PE=1 SV=1	Uncharacterized protein {ECO:0000313|EnsemblPlants:GRMZM2G120085_P02} OS=Zea mays (Maize) PE=4 SV=1	TPA: putative subtilase family protein [Zea mays]
Zm00001eb048690		chr1	250269875	250429875	250313954	250314619	+	#N/A	#N/A	#N/A	#N/A	#N/A	#N/A	#N/A	#N/A	#N/A
Zm00001eb048700		chr1	250269875	250429875	250348689	250367932	+	[T]	Signal transduction mechanisms	--	--	[TR]	--	Uncharacterized protein At1g18480 GN=At1g18480 OS=Arabidopsis thaliana (Mouse-ear cress) PE=2 SV=1	Putative uncharacterized protein Sb01g023200 {ECO:0000313|EMBL:EER91677.1} OS=Sorghum bicolor (Sorghum) PE=4 SV=1	PREDICTED: uncharacterized protein At1g18480 [Zea mays]
Zm00001eb048720		chr1	250469875	250749875	250465813	250484551	+	[J]	Translation, ribosomal structure and biogenesis	Biological Process: cellular metabolic process (GO:0044237);;	K03754|0.0|zma:100191235|K03754 translation initiation factor eIF-2B subunit beta | (RefSeq) GRMZM2G146994; uncharacterized LOC100191235	[J]	Translation, ribosomal structure and biogenesis	--	Uncharacterized protein {ECO:0000313|EMBL:ACF78985.1} OS=Zea mays (Maize) PE=2 SV=1	unknown [Zea mays]
Zm00001eb048730		chr1	250469875	250749875	250483707	250485347	-	--	--	--	--	[P]	Inorganic ion transport and metabolism	SPX domain-containing protein 3 GN=OsJ_31398 OS=Oryza sativa subsp. japonica (Rice) PE=2 SV=1	Uncharacterized protein {ECO:0000313|EnsemblPlants:GRMZM2G024705_P01} OS=Zea mays (Maize) PE=4 SV=1	PREDICTED: SPX domain-containing protein 3-like isoform X2 [Zea mays]
Zm00001eb048740		chr1	250469875	250749875	250496204	250497299	+	--	--	--	--	--	--	Protein TIFY 10A GN=T29M8.5 OS=Arabidopsis thaliana (Mouse-ear cress) PE=1 SV=1	ZIM transcription factor {ECO:0000313|EMBL:AIB05255.1} (Fragment) OS=Zea mays (Maize) PE=2 SV=1	PREDICTED: protein TIFY 10A-like [Zea mays]
Zm00001eb048760		chr1	250469875	250749875	250514376	250514867	-	--	--	--	--	--	--	--	Uncharacterized protein {ECO:0000313|EMBL:ACL54815.1} OS=Zea mays (Maize) PE=2 SV=1	uncharacterized protein LOC100280425 [Zea mays]
Zm00001eb048770		chr1	250469875	250749875	250545691	250546398	+	--	--	--	K13464|1e-92|zma:100284979|K13464 jasmonate ZIM domain-containing protein | (RefSeq) GRMZM2G145458; ZIM motif family protein	--	--	Protein TIFY 10A GN=T29M8.5 OS=Arabidopsis thaliana (Mouse-ear cress) PE=1 SV=1	ZIM transcription factor {ECO:0000313|EMBL:AIB05188.1} OS=Zea mays (Maize) PE=2 SV=1	ZIM motif family protein [Zea mays]
Zm00001eb048780		chr1	250469875	250749875	250552689	250553599	+	--	--	--	K13464|5e-122|zma:100284894|K13464 jasmonate ZIM domain-containing protein | (RefSeq) gpm925, GRMZM2G145412, GRMZM2G145412_T01, ZIM18; uncharacterized LOC100284894	--	--	Protein TIFY 3A GN=T18D12.10 OS=Arabidopsis thaliana (Mouse-ear cress) PE=1 SV=1	ZIM transcription factor {ECO:0000313|EMBL:AIB04472.1} OS=Zea mays (Maize) PE=2 SV=1	LOC100284894 [Zea mays]
Zm00001eb048790		chr1	250769875	250809875	250770995	250772769	+	[P]	Inorganic ion transport and metabolism	--	--	--	--	Molybdate transporter 1 GN=F3N11.13 OS=Arabidopsis thaliana (Mouse-ear cress) PE=1 SV=1	Uncharacterized protein {ECO:0000313|EnsemblPlants:GRMZM2G083156_P01} OS=Zea mays (Maize) PE=4 SV=1	PREDICTED: molybdate transporter 1 [Zea mays]
Zm00001eb048800		chr1	250769875	250809875	250776718	250781714	-	[S]	Function unknown	--	--	[S]	Function unknown	UPF0136 membrane protein At2g26240 GN=At2g26240 OS=Arabidopsis thaliana (Mouse-ear cress) PE=3 SV=1	Uncharacterized protein {ECO:0000313|EnsemblPlants:GRMZM2G083091_P01} OS=Zea mays (Maize) PE=4 SV=1	TPA: hypothetical protein ZEAMMB73_382992 [Zea mays]
Zm00001eb050180		chr1	255549875	255909875	255620951	255621540	-	--	--	--	--	--	--	Gibberellin-regulated protein 8 (Precursor) GN=At2g39540 OS=Arabidopsis thaliana (Mouse-ear cress) PE=2 SV=1	Uncharacterized protein {ECO:0000313|EnsemblPlants:GRMZM2G026135_P01} OS=Zea mays (Maize) PE=4 SV=1	TPA: hypothetical protein ZEAMMB73_443333 [Zea mays]
Zm00001eb050200		chr1	255549875	255909875	255821784	255822510	-	--	--	--	--	--	--	--	Uncharacterized protein {ECO:0000313|EnsemblPlants:GRMZM2G026098_P01} OS=Zea mays (Maize) PE=4 SV=1	PREDICTED: peamaclein-like [Zea mays]
Zm00001eb050290		chr1	256349875	256689875	256341482	256357495	+	--	--	--	--	--	--	Protein IQ-DOMAIN 1 GN=IQD1 OS=Arabidopsis thaliana (Mouse-ear cress) PE=1 SV=1	Uncharacterized protein {ECO:0000313|EnsemblPlants:GRMZM2G038988_P01} OS=Zea mays (Maize) PE=2 SV=1	PREDICTED: uncharacterized protein LOC100193243 isoform X1 [Zea mays]
Zm00001eb050310		chr1	256349875	256689875	256454547	256457374	+	--	--	--	--	--	--	--	Uncharacterized protein {ECO:0000313|EMBL:ACF84982.1, ECO:0000313|EnsemblPlants:GRMZM2G023392_P01} OS=Zea mays (Maize) PE=2 SV=1	PREDICTED: expp1 protein isoform X2 [Zea mays]
Zm00001eb050320		chr1	256349875	256689875	256470839	256475569	+	--	--	Molecular Function: sequence-specific DNA binding transcription factor activity (GO:0003700);; Biological Process: regulation of transcription, DNA-templated (GO:0006355);;	K08064|0.0|zma:100283565|K08064 nuclear transcription factor Y, alpha | (RefSeq) GRMZM5G829103; nuclear transcription factor Y subunit A-10	[K]	Transcription	Nuclear transcription factor Y subunit A-6 GN=NFYA6 OS=Arabidopsis thaliana (Mouse-ear cress) PE=2 SV=1	Uncharacterized protein {ECO:0000313|EMBL:ACF83304.1, ECO:0000313|EnsemblPlants:GRMZM5G829103_P06} OS=Zea mays (Maize) PE=2 SV=1	PREDICTED: nuclear transcription factor Y subunit A-10 isoform X2 [Zea mays]
Zm00001eb050330		chr1	256349875	256689875	256483738	256484800	-	--	--	--	--	--	--	--	Uncharacterized protein {ECO:0000313|EnsemblPlants:GRMZM2G318671_P01} OS=Zea mays (Maize) PE=4 SV=1	TPA: hypothetical protein ZEAMMB73_388813 [Zea mays]
Zm00001eb050340		chr1	256349875	256689875	256582552	256598199	+	[T]	Signal transduction mechanisms	--	--	[R]	General function prediction only	Serine/threonine-protein phosphatase BSL2 homolog GN=BSL2 OS=Oryza sativa subsp. japonica (Rice) PE=2 SV=2	Uncharacterized protein {ECO:0000313|EnsemblPlants:GRMZM2G070323_P01} OS=Zea mays (Maize) PE=4 SV=1	TPA: putative kelch repeat-containing protein containing ser/thr protein kinase family protein [Zea mays]
Zm00001eb051590		chr1	261669875	262209875	261716330	261719711	-	--	--	--	--	[R]	General function prediction only	Putative pentatricopeptide repeat-containing protein At1g68930 GN=PCMP-H22 OS=Arabidopsis thaliana (Mouse-ear cress) PE=3 SV=1	Putative uncharacterized protein Sb02g003670 {ECO:0000313|EMBL:EER98024.1} OS=Sorghum bicolor (Sorghum) PE=4 SV=1	hypothetical protein SORBIDRAFT_02g003670 [Sorghum bicolor]
Zm00001eb051600		chr1	261669875	262209875	261720672	261729046	+	NDP-sugar pyrophosphorylase	;;	Biological Process: biosynthetic process (GO:0009058);; Molecular Function: nucleotidyltransferase activity (GO:0016779);;	K03241|0.0|zma:100194375|K03241 translation initiation factor eIF-2B subunit gamma | (RefSeq) pco144592a; uncharacterized LOC100194375	[J]	Translation, ribosomal structure and biogenesis	--	Uncharacterized protein {ECO:0000313|EMBL:ACF81909.1, ECO:0000313|EnsemblPlants:GRMZM2G016875_P01} OS=Zea mays (Maize) PE=2 SV=1	uncharacterized protein LOC100194375 [Zea mays]
Zm00001eb051610		chr1	261669875	262209875	261782730	261785585	+	[G]	Carbohydrate transport and metabolism	Cellular Component: integral component of membrane (GO:0016021);; Biological Process: transmembrane transport (GO:0055085);;	--	[G]	Carbohydrate transport and metabolism	Probable anion transporter 7 (Precursor) GN=PHT4;7 OS=Oryza sativa subsp. japonica (Rice) PE=2 SV=1	Uncharacterized protein {ECO:0000313|EMBL:ACN26846.1, ECO:0000313|EnsemblPlants:GRMZM2G017047_P01} OS=Zea mays (Maize) PE=2 SV=1	uncharacterized protein LOC100381743 [Zea mays]
Zm00001eb051620		chr1	261669875	262209875	261790101	261792236	+	--	--	--	--	--	--	LOB domain-containing protein 37 GN=K8K14.16 OS=Arabidopsis thaliana (Mouse-ear cress) PE=2 SV=1	Uncharacterized protein {ECO:0000313|EnsemblPlants:GRMZM2G017319_P01} (Fragment) OS=Zea mays (Maize) PE=2 SV=1	PREDICTED: LOB domain-containing protein 37-like [Zea mays]
Zm00001eb051630		chr1	261669875	262209875	261845634	261846695	-	--	--	--	--	--	--	--	Uncharacterized protein {ECO:0000313|EnsemblPlants:GRMZM2G438080_P01} OS=Zea mays (Maize) PE=4 SV=1	TPA: putative NAC domain transcription factor superfamily protein [Zea mays]
Zm00001eb051640		chr1	261669875	262209875	261883423	261884499	-	--	--	--	--	--	--	--	Uncharacterized protein {ECO:0000313|EnsemblPlants:GRMZM2G438080_P01} OS=Zea mays (Maize) PE=4 SV=1	TPA: putative NAC domain transcription factor superfamily protein [Zea mays]
Zm00001eb051650		chr1	261669875	262209875	261920941	261926451	-	[R]	General function prediction only	Molecular Function: catalytic activity (GO:0003824);;	--	--	--	--	Uncharacterized protein {ECO:0000313|EMBL:ACF78357.1, ECO:0000313|EnsemblPlants:GRMZM2G048616_P01} OS=Zea mays (Maize) PE=2 SV=1	uncharacterized protein LOC100191301 [Zea mays]
Zm00001eb051660		chr1	261669875	262209875	262007110	262008366	-	--	--	--	K09286|1e-148|sbi:SORBI_01g014810|K09286 EREBP-like factor | (RefSeq) SORBIDRAFT_01g014810, Sb01g014810; hypothetical protein	--	--	Ethylene-responsive transcription factor RAP2-11 GN=T29J13.210 OS=Arabidopsis thaliana (Mouse-ear cress) PE=2 SV=1	Uncharacterized protein {ECO:0000313|EnsemblPlants:GRMZM2G010100_P01} (Fragment) OS=Zea mays (Maize) PE=4 SV=1	PREDICTED: uncharacterized protein LOC103645487 [Zea mays]
Zm00001eb051670		chr1	261669875	262209875	262031157	262031378	-	--	--	--	--	--	--	--	Putative uncharacterized protein {ECO:0000313|EMBL:ACG46190.1} OS=Zea mays (Maize) PE=2 SV=1	uncharacterized protein LOC100278516 [Zea mays]
Zm00001eb051680		chr1	261669875	262209875	262032334	262036676	-	--	--	--	--	--	--	--	Uncharacterized protein {ECO:0000313|EMBL:ACN26537.1, ECO:0000313|EnsemblPlants:GRMZM2G159732_P01} OS=Zea mays (Maize) PE=2 SV=1	hypothetical protein [Zea mays]
Zm00001eb051690		chr1	261669875	262209875	262044916	262045787	+	--	--	--	K08818|9e-35|sbi:SORBI_04g025180|K08818 cell division cycle 2-like [EC:2.7.11.22] | (RefSeq) SORBIDRAFT_04g025180, Sb04g025180; hypothetical protein	--	--	--	Uncharacterized protein {ECO:0000313|EnsemblPlants:GRMZM2G115755_P01} OS=Zea mays (Maize) PE=4 SV=1	PREDICTED: cyclin-dependent kinase G-1-like [Zea mays]
Zm00001eb051700		chr1	261669875	262209875	262068387	262069826	-	--	--	--	--	--	--	--	Uncharacterized protein {ECO:0000313|EMBL:AFW63371.1, ECO:0000313|EnsemblPlants:GRMZM2G030106_P02} OS=Zea mays (Maize) PE=4 SV=1	hypothetical protein ZEAMMB73_090162 [Zea mays]
Zm00001eb051710		chr1	261669875	262209875	262075810	262078070	-	--	--	--	K06630|5e-115|zma:100273134|K06630 14-3-3 protein epsilon | (RefSeq) TIDP2973; 14-3-3-like protein	[O]	Posttranslational modification, protein turnover, chaperones	14-3-3-like protein GF14-D GN=GF14D OS=Oryza sativa subsp. japonica (Rice) PE=1 SV=1	Uncharacterized protein {ECO:0000313|EnsemblPlants:GRMZM2G408768_P03} OS=Zea mays (Maize) PE=4 SV=1	PREDICTED: 14-3-3-like protein GF14-D [Zea mays]
Zm00001eb051720		chr1	261669875	262209875	262078975	262082339	+	--	--	--	--	--	--	--	Uncharacterized protein {ECO:0000313|EnsemblPlants:GRMZM2G329757_P01} OS=Zea mays (Maize) PE=4 SV=1	TPA: hypothetical protein ZEAMMB73_635376 [Zea mays]
Zm00001eb051730		chr1	261669875	262209875	262172124	262176312	+	--	--	--	--	[B]	Chromatin structure and dynamics	--	Uncharacterized protein {ECO:0000313|EMBL:ACR36420.1, ECO:0000313|EnsemblPlants:GRMZM2G436785_P01} OS=Zea mays (Maize) PE=2 SV=1	PREDICTED: uncharacterized protein LOC100277560 isoform X1 [Zea mays]
Zm00001eb010590		chr1	33789875	34029875	33799626	33805409	-	--	--	--	--	--	--	Clp protease-related protein At4g12060, chloroplastic (Precursor) GN=At4g12060 OS=Arabidopsis thaliana (Mouse-ear cress) PE=1 SV=1	Uncharacterized protein {ECO:0000313|EMBL:ACR38573.1, ECO:0000313|EnsemblPlants:GRMZM2G110023_P01} OS=Zea mays (Maize) PE=2 SV=1	ATP-dependent Clp protease ATP-binding subunit clpA [Zea mays]
Zm00001eb010600		chr1	33789875	34029875	33806030	33814007	+	--	--	--	--	--	--	--	Uncharacterized protein {ECO:0000313|EMBL:ACR34885.1, ECO:0000313|EnsemblPlants:GRMZM2G110004_P01} OS=Zea mays (Maize) PE=2 SV=1	hypothetical protein [Zea mays]
Zm00001eb010610		chr1	33789875	34029875	33852289	33854916	+	UTP:GlnB (protein PII) uridylyltransferase	;;	--	--	--	--	ACT domain-containing protein ACR8 {ECO:0000305} OS=Arabidopsis thaliana (Mouse-ear cress) PE=2 SV=1	Uncharacterized protein {ECO:0000313|EnsemblPlants:GRMZM2G035552_P01} OS=Zea mays (Maize) PE=4 SV=1	PREDICTED: uncharacterized protein LOC103633560 [Zea mays]
Zm00001eb010620		chr1	33789875	34029875	33856590	33864195	-	--	--	--	K17907|0.0|sbi:SORBI_01g041090|K17907 autophagy-related protein 9 | (RefSeq) SORBIDRAFT_01g041090, Sb01g041090; hypothetical protein	[R]	General function prediction only	--	Uncharacterized protein {ECO:0000313|EnsemblPlants:GRMZM2G035461_P01} OS=Zea mays (Maize) PE=4 SV=1	PREDICTED: uncharacterized protein LOC100502331 isoform X1 [Zea mays]
Zm00001eb010630		chr1	33789875	34029875	33878175	33878800	+	#N/A	#N/A	#N/A	#N/A	#N/A	#N/A	#N/A	#N/A	#N/A
Zm00001eb010640		chr1	33789875	34029875	33968771	33972539	-	Cytochrome P450	;;	--	--	[Q]	Secondary metabolites biosynthesis, transport and catabolism	Geraniol 8-hydroxylase GN=CYP76B6 OS=Catharanthus roseus (Madagascar periwinkle) PE=1 SV=1	Uncharacterized protein {ECO:0000313|EnsemblPlants:GRMZM2G321033_P01} OS=Zea mays (Maize) PE=4 SV=1	PREDICTED: geraniol 8-hydroxylase-like [Zea mays]
Zm00001eb011650		chr1	38069875	38369875	38093067	38097138	+	[M]	Cell wall/membrane/envelope biogenesis	Molecular Function: protein serine/threonine kinase activity (GO:0004674);; Molecular Function: ATP binding (GO:0005524);; Biological Process: protein phosphorylation (GO:0006468);;	--	[T]	Signal transduction mechanisms	Probable LRR receptor-like serine/threonine-protein kinase At1g53420 (Precursor) GN=At1g53420 OS=Arabidopsis thaliana (Mouse-ear cress) PE=2 SV=2	Uncharacterized protein {ECO:0000313|EMBL:ACF87585.1, ECO:0000313|EnsemblPlants:GRMZM2G161452_P01} OS=Zea mays (Maize) PE=2 SV=1	uncharacterized LOC100274231 [Zea mays]
Zm00001eb011670		chr1	38069875	38369875	38097914	38103575	-	Anthranilate/para-aminobenzoate synthases component I	;;	Biological Process: tryptophan biosynthetic process (GO:0000162);; Molecular Function: anthranilate synthase activity (GO:0004049);;	K01657|0.0|zma:606722|K01657 anthranilate synthase component I [EC:4.1.3.27] | (RefSeq) pco121713; uncharacterized LOC606722	[E]	Amino acid transport and metabolism	Anthranilate synthase alpha subunit 2, chloroplastic (Precursor) OS=Oryza sativa subsp. japonica (Rice) PE=1 SV=1	Uncharacterized protein {ECO:0000313|EMBL:ACF78487.1, ECO:0000313|EnsemblPlants:GRMZM2G161337_P01} OS=Zea mays (Maize) PE=2 SV=1	anthranilate synthase component I-1 [Zea mays]
Zm00001eb011680		chr1	38069875	38369875	38158712	38161083	-	--	--	Molecular Function: nucleic acid binding (GO:0003676);; Molecular Function: sequence-specific DNA binding transcription factor activity (GO:0003700);; Molecular Function: NAD+ ADP-ribosyltransferase activity (GO:0003950);; Cellular Component: intracellular (GO:0005622);; Biological Process: regulation of transcription, DNA-templated (GO:0006355);; Molecular Function: zinc ion binding (GO:0008270)…	--	--	--	--	Uncharacterized protein {ECO:0000313|EMBL:ACN33332.1, ECO:0000313|EnsemblPlants:GRMZM2G093305_P01} OS=Zea mays (Maize) PE=2 SV=1	uncharacterized protein LOC100194357 precursor [Zea mays]
Zm00001eb011700		chr1	38069875	38369875	38163089	38176995	-	[L]	Replication, recombination and repair	--	K11269|0.0|sbi:SORBI_01g040155|K11269 chromosome transmission fidelity protein 18 | (RefSeq) SORBIDRAFT_01g040155, Sb01g040155; hypothetical protein	[DL]	--	Replication factor C subunit 1 GN=RFC1 OS=Oryza sativa subsp. japonica (Rice) PE=2 SV=2	Uncharacterized protein {ECO:0000313|EnsemblPlants:GRMZM2G093217_P01} OS=Zea mays (Maize) PE=4 SV=1	PREDICTED: uncharacterized protein LOC100273529 isoform X1 [Zea mays]
Zm00001eb011720		chr1	38069875	38369875	38215197	38221063	+	[M]	Cell wall/membrane/envelope biogenesis	--	K06119|0.0|sbi:SORBI_01g040150|K06119 sulfoquinovosyltransferase [EC:2.4.1.-] | (RefSeq) SORBIDRAFT_01g040150, Sb01g040150; hypothetical protein	[MOI]	--	--	Uncharacterized protein {ECO:0000313|EnsemblPlants:GRMZM2G049190_P01} OS=Zea mays (Maize) PE=4 SV=1	PREDICTED: uncharacterized protein LOC103634168 [Zea mays]
Zm00001eb011730		chr1	38069875	38369875	38221925	38224433	-	--	--	Molecular Function: omega peptidase activity (GO:0008242);;	K15235|2e-142|zma:100282423|K15235 josephin [EC:3.4.19.12] | (RefSeq) IDP92; uncharacterized LOC100282423	[R]	General function prediction only	Josephin-like protein GN=At2g29640 OS=Arabidopsis thaliana (Mouse-ear cress) PE=2 SV=1	Uncharacterized protein {ECO:0000313|EnsemblPlants:GRMZM2G049041_P01} OS=Zea mays (Maize) PE=2 SV=1	LOC100282423 [Zea mays]
Zm00001eb011750		chr1	38069875	38369875	38262525	38266698	+	--	--	Cellular Component: mitochondrial inner membrane (GO:0005743);; Cellular Component: vacuolar membrane (GO:0005774);; Cellular Component: peroxisomal membrane (GO:0005778);; Biological Process: fatty acid beta-oxidation (GO:0006635);; Cellular Component: integral component of membrane (GO:0016021);; Biological Process: NAD transport (GO:0043132);; Biological Process: regulation of peroxisome size …	K13354|0.0|zma:100285700|K13354 solute carrier family 25 (peroxisomal adenine nucleotide transporter), member 17 | (RefSeq) peroxisomal membrane carrier protein	[C]	Energy production and conversion	Peroxisomal nicotinamide adenine dinucleotide carrier GN=T28M21.13 OS=Arabidopsis thaliana (Mouse-ear cress) PE=1 SV=1	Uncharacterized protein {ECO:0000313|EMBL:ACF84767.1, ECO:0000313|EnsemblPlants:GRMZM2G540403_P02} OS=Zea mays (Maize) PE=2 SV=1	peroxisomal membrane carrier protein [Zea mays]
Zm00001eb011760		chr1	38069875	38369875	38267577	38274472	+	[J]	Translation, ribosomal structure and biogenesis	--	K02926|0.0|zma:100283234|K02926 large subunit ribosomal protein L4 | (RefSeq) 50S ribosomal protein L4	[J]	Translation, ribosomal structure and biogenesis	50S ribosomal protein L4, chloroplastic (Precursor) GN=RPL4 OS=Nicotiana tabacum (Common tobacco) PE=2 SV=1	Uncharacterized protein {ECO:0000313|EnsemblPlants:GRMZM2G540403_P01} OS=Zea mays (Maize) PE=4 SV=1	TPA: 50S ribosomal protein L4 [Zea mays]
Zm00001eb011770		chr1	38069875	38369875	38281575	38282218	+	#N/A	#N/A	#N/A	#N/A	#N/A	#N/A	#N/A	#N/A	#N/A
Zm00001eb011780		chr1	38069875	38369875	38310117	38314507	+	--	--	--	K13463|0.0|zma:100383088|K13463 coronatine-insensitive protein 1 | (RefSeq) GRMZM2G079112; uncharacterized LOC100383088	[R]	General function prediction only	Coronatine-insensitive protein 1 GN=T28M21.10 OS=Arabidopsis thaliana (Mouse-ear cress) PE=1 SV=1	Uncharacterized protein {ECO:0000313|EMBL:ACN32035.1, ECO:0000313|EnsemblPlants:GRMZM2G079112_P01} OS=Zea mays (Maize) PE=2 SV=1	PREDICTED: hypothetical protein isoform X1 [Zea mays]
Zm00001eb013580		chr1	45549875	45589875	45565717	45566292	+	--	--	--	--	--	--	--	Uncharacterized protein {ECO:0000313|EnsemblPlants:AC196161.3_FGP002} (Fragment) OS=Zea mays (Maize) PE=4 SV=1	PREDICTED: uncharacterized protein LOC103644598 [Zea mays]
Zm00001eb013590		chr1	45549875	45589875	45566785	45569126	+	--	--	--	--	[K]	Transcription	Trihelix transcription factor ASIL2 {ECO:0000305} OS=Arabidopsis thaliana (Mouse-ear cress) PE=2 SV=1	Uncharacterized protein {ECO:0000313|EnsemblPlants:GRMZM2G452695_P01} OS=Zea mays (Maize) PE=4 SV=1	PREDICTED: uncharacterized protein LOC103634506 [Zea mays]
Zm00001eb016340		chr1	57109875	57449875	57229234	57229991	-	--	--	--	--	[R]	General function prediction only	Ankyrin repeat-containing protein At2g01680 GN=At2g01680 OS=Arabidopsis thaliana (Mouse-ear cress) PE=2 SV=1	Putative uncharacterized protein Sb04g028680 {ECO:0000313|EMBL:EES07299.1} OS=Sorghum bicolor (Sorghum) PE=4 SV=1	hypothetical protein SORBIDRAFT_04g028680 [Sorghum bicolor]
Zm00001eb016350		chr1	57109875	57449875	57232054	57238361	-	--	--	--	K10895|0.0|sbi:SORBI_01g035850|K10895 fanconi anemia group I protein | (RefSeq) SORBIDRAFT_01g035850, Sb01g035850; hypothetical protein	[S]	Function unknown	--	Uncharacterized protein {ECO:0000313|EnsemblPlants:GRMZM2G013588_P02} OS=Zea mays (Maize) PE=4 SV=1	PREDICTED: Fanconi anemia group I protein homolog isoform X1 [Zea mays]
Zm00001eb016360		chr1	57109875	57449875	57289638	57292085	-	--	--	Molecular Function: catalytic activity (GO:0003824);; Biological Process: metabolic process (GO:0008152);;	--	[T]	Signal transduction mechanisms	Probable protein phosphatase 2C 48 OS=Oryza sativa subsp. japonica (Rice) PE=2 SV=1	Uncharacterized protein {ECO:0000313|EMBL:ACN36173.1, ECO:0000313|EnsemblPlants:GRMZM2G069713_P02} OS=Zea mays (Maize) PE=2 SV=1	putative protein phosphatase 2C family protein [Zea mays]
Zm00001eb016370		chr1	57109875	57449875	57388423	57391530	+	--	--	--	K15382|3e-155|sbi:SORBI_01g035840|K15382 solute carrier family 50 (sugar transporter) | (RefSeq) SORBIDRAFT_01g035840, Sb01g035840; hypothetical protein	[R]	General function prediction only	Bidirectional sugar transporter SWEET16 GN=OsJ_10795 OS=Oryza sativa subsp. japonica (Rice) PE=3 SV=1	Uncharacterized protein {ECO:0000313|EnsemblPlants:GRMZM2G107597_P01} OS=Zea mays (Maize) PE=4 SV=1	TPA: cytochrome c oxidoreductase [Zea mays]
Zm00001eb016390		chr1	57109875	57449875	57411654	57412701	-	--	--	--	--	--	--	Phylloplanin (Precursor) OS=Nicotiana tabacum (Common tobacco) PE=1 SV=1	Uncharacterized protein {ECO:0000313|EnsemblPlants:GRMZM5G838433_P01} OS=Zea mays (Maize) PE=4 SV=1	PREDICTED: phylloplanin-like [Zea mays]
Zm00001eb016400		chr1	57109875	57449875	57416432	57419091	+	--	--	--	--	--	--	--	Putative uncharacterized protein {ECO:0000313|EMBL:ACG23963.1} OS=Zea mays (Maize) PE=2 SV=1	hypothetical protein [Zea mays]
Zm00001eb016410		chr1	57109875	57449875	57446646	57447376	-	--	--	--	--	--	--	Phylloplanin (Precursor) OS=Nicotiana tabacum (Common tobacco) PE=1 SV=1	Uncharacterized protein {ECO:0000313|EnsemblPlants:GRMZM2G073969_P01} OS=Zea mays (Maize) PE=4 SV=1	PREDICTED: phylloplanin-like [Zea mays]
Zm00001eb017000		chr1	60469875	61029875	60575289	60593977	+	Superfamily II DNA or RNA helicase	;;	--	K11665|0.0|sbi:SORBI_01g035270|K11665 DNA helicase INO80 [EC:3.6.4.12] | (RefSeq) SORBIDRAFT_01g035270, Sb01g035270; hypothetical protein	[L]	Replication, recombination and repair	DNA helicase INO80 GN=INO80 OS=Arabidopsis thaliana (Mouse-ear cress) PE=2 SV=2	Uncharacterized protein {ECO:0000313|EnsemblPlants:GRMZM2G469162_P01} OS=Zea mays (Maize) PE=4 SV=1	TPA: hypothetical protein ZEAMMB73_632849, partial [Zea mays]
Zm00001eb017010		chr1	60469875	61029875	60581925	60582885	-	#N/A	#N/A	#N/A	#N/A	#N/A	#N/A	#N/A	#N/A	#N/A
Zm00001eb017020		chr1	60469875	61029875	60732729	60735633	-	--	--	--	--	[T]	Signal transduction mechanisms	Cactin GN=CTN OS=Arabidopsis thaliana (Mouse-ear cress) PE=1 SV=1	Uncharacterized protein {ECO:0000313|EnsemblPlants:GRMZM2G566688_P01} OS=Zea mays (Maize) PE=4 SV=1	TPA: hypothetical protein ZEAMMB73_806928 [Zea mays]
Zm00001eb017030		chr1	60469875	61029875	60830176	60833290	+	Cytochrome P450	;;	Molecular Function: monooxygenase activity (GO:0004497);; Molecular Function: iron ion binding (GO:0005506);; Molecular Function: electron carrier activity (GO:0009055);; Molecular Function: oxidoreductase activity, acting on paired donors, with incorporation or reduction of molecular oxygen (GO:0016705);; Molecular Function: heme binding (GO:0020037);; Biological Process: oxidation-reduction pro…	--	[Q]	Secondary metabolites biosynthesis, transport and catabolism	Isoflavone 2'-hydroxylase GN=CYP81E1 OS=Glycyrrhiza echinata (Licorice) PE=1 SV=2	Uncharacterized protein {ECO:0000313|EnsemblPlants:GRMZM2G009232_P01} OS=Zea mays (Maize) PE=2 SV=1	PREDICTED: putative cytochrome P450 superfamily protein isoform X1 [Zea mays]
Zm00001eb017040		chr1	60469875	61029875	60854727	60856455	+	Cytochrome P450	;;	--	--	[Q]	Secondary metabolites biosynthesis, transport and catabolism	3-hydroxyindolin-2-one monooxygenase GN=CYP71C1 OS=Zea mays (Maize) PE=1 SV=1	Uncharacterized protein {ECO:0000313|EnsemblPlants:GRMZM2G308666_P01} OS=Zea mays (Maize) PE=4 SV=1	TPA: putative cytochrome P450 superfamily protein [Zea mays]
Zm00001eb017050		chr1	60469875	61029875	60926633	60931084	+	[R]	General function prediction only	--	K12662|1e-13|zma:100279862|K12662 U4/U6 small nuclear ribonucleoprotein PRP4 | (RefSeq) GRMZM2G101689; uncharacterized LOC100279862	[A]	RNA processing and modification	U4/U6 small nuclear ribonucleoprotein PRP4-like protein GN=EMB2776 OS=Arabidopsis thaliana (Mouse-ear cress) PE=2 SV=1	Uncharacterized protein {ECO:0000313|EnsemblPlants:GRMZM2G101689_P01} OS=Zea mays (Maize) PE=4 SV=1	TPA: hypothetical protein ZEAMMB73_640829 [Zea mays]
Zm00001eb017060		chr1	60469875	61029875	60932135	60935587	-	--	--	Molecular Function: nucleic acid binding (GO:0003676);;	--	[A]	RNA processing and modification	--	Uncharacterized protein {ECO:0000313|EMBL:ACF79337.1, ECO:0000313|EnsemblPlants:GRMZM2G101744_P01} OS=Zea mays (Maize) PE=2 SV=1	uncharacterized protein LOC100192048 [Zea mays]
Zm00001eb017070		chr1	60469875	61029875	60999407	61003239	+	[R]	General function prediction only	--	K10251|0.0|sbi:SORBI_01g035200|K10251 17beta-estradiol 17-dehydrogenase / very-long-chain 3-oxoacyl-CoA reductase [EC:1.1.1.62 1.1.1.330] | (RefSeq) SORBIDRAFT_01g035200, Sb01g035200; hypothetical protein	--	--	Very-long-chain 3-oxoacyl-CoA reductase 1 GN=F12A21.31 OS=Arabidopsis thaliana (Mouse-ear cress) PE=1 SV=1	Uncharacterized protein {ECO:0000313|EnsemblPlants:GRMZM2G090733_P01} OS=Zea mays (Maize) PE=4 SV=1	PREDICTED: very-long-chain 3-oxoacyl-CoA reductase-like protein At1g24470 [Zea mays]
Zm00001eb017080		chr1	60469875	61029875	61002889	61024377	-	--	--	--	--	--	--	--	Uncharacterized protein {ECO:0000313|EMBL:ACR34040.1, ECO:0000313|EnsemblPlants:GRMZM2G090788_P01} OS=Zea mays (Maize) PE=2 SV=1	uncharacterized protein LOC100278306 [Zea mays]
Zm00001eb017100		chr1	60469875	61029875	61025159	61029199	-	Multicopper oxidase with three cupredoxin domains (includes cell division protein FtsP and spore coat protein CotA)	;; ;;	--	K19791|0.0|sbi:SORBI_01g035180|K19791 iron transport multicopper oxidase | (RefSeq) SORBIDRAFT_01g035180, Sb01g035180; hypothetical protein	[Q]	Secondary metabolites biosynthesis, transport and catabolism	Monocopper oxidase-like protein SKU5 (Precursor) GN=SKU5 OS=Arabidopsis thaliana (Mouse-ear cress) PE=1 SV=1	Uncharacterized protein {ECO:0000313|EnsemblPlants:GRMZM2G402584_P01} OS=Zea mays (Maize) PE=4 SV=1	TPA: hypothetical protein ZEAMMB73_672798 [Zea mays]
Zm00001eb002770		chr1	7689875	8289875	7717416	7718442	+	--	--	--	--	--	--	--	Uncharacterized protein {ECO:0000313|EMBL:AFW87963.1, ECO:0000313|EnsemblPlants:GRMZM2G126216_P02} OS=Zea mays (Maize) PE=4 SV=1	putative protein of unknown function (DUF594) domain family protein [Zea mays]
Zm00001eb002780		chr1	7689875	8289875	7779715	7781456	-	[O]	Posttranslational modification, protein turnover, chaperones	--	K00799|0.0|sbi:SORBI_01g048010|K00799 glutathione S-transferase [EC:2.5.1.18] | (RefSeq) SORBIDRAFT_01g048010, Sb01g048010; hypothetical protein	[O]	Posttranslational modification, protein turnover, chaperones	Glutathione S-transferase F11 GN=T17B22.12 OS=Arabidopsis thaliana (Mouse-ear cress) PE=2 SV=1	Uncharacterized protein {ECO:0000313|EnsemblPlants:GRMZM2G119499_P01} OS=Zea mays (Maize) PE=4 SV=1	PREDICTED: glutathione transferase11 isoform X1 [Zea mays]
Zm00001eb002790		chr1	7689875	8289875	7813648	7815428	-	[O]	Posttranslational modification, protein turnover, chaperones	Molecular Function: glutathione transferase activity (GO:0004364);;	K00799|2e-169|zma:541830|K00799 glutathione S-transferase [EC:2.5.1.18] | (RefSeq) gst12, GRMZM2G096269; glutathione S-transferase12	[O]	Posttranslational modification, protein turnover, chaperones	Glutathione S-transferase F8, chloroplastic (Precursor) GN=F17A22.12 OS=Arabidopsis thaliana (Mouse-ear cress) PE=1 SV=3	Glutathione S-transferase GST 12 {ECO:0000313|EMBL:AAG34820.1} OS=Zea mays (Maize) PE=2 SV=1	glutathione S-transferase12 [Zea mays]
Zm00001eb002800		chr1	7689875	8289875	7817539	7818734	-	[O]	Posttranslational modification, protein turnover, chaperones	Molecular Function: transferase activity (GO:0016740);;	--	[O]	Posttranslational modification, protein turnover, chaperones	Glutathione S-transferase F8, chloroplastic (Precursor) GN=F17A22.12 OS=Arabidopsis thaliana (Mouse-ear cress) PE=1 SV=3	Uncharacterized protein {ECO:0000313|EnsemblPlants:GRMZM2G096247_P01} OS=Zea mays (Maize) PE=2 SV=1	LOC100282447 [Zea mays]
Zm00001eb002810		chr1	7689875	8289875	7820676	7822238	-	[O]	Posttranslational modification, protein turnover, chaperones	--	K00799|6e-110|sbi:SORBI_01g047970|K00799 glutathione S-transferase [EC:2.5.1.18] | (RefSeq) SORBIDRAFT_01g047970, Sb01g047970; hypothetical protein	[O]	Posttranslational modification, protein turnover, chaperones	Glutathione S-transferase F11 GN=T17B22.12 OS=Arabidopsis thaliana (Mouse-ear cress) PE=2 SV=1	Uncharacterized protein {ECO:0000313|EnsemblPlants:GRMZM2G096153_P02} OS=Zea mays (Maize) PE=4 SV=1	TPA: hypothetical protein ZEAMMB73_702565 [Zea mays]
Zm00001eb002820		chr1	7689875	8289875	7915951	7926608	-	[T]	Signal transduction mechanisms	--	--	[R]	General function prediction only	Ankyrin repeat domain-containing protein, chloroplastic (Precursor) GN=K2A18.13 OS=Arabidopsis thaliana (Mouse-ear cress) PE=1 SV=2	Uncharacterized protein {ECO:0000313|EnsemblPlants:GRMZM2G092481_P01} OS=Zea mays (Maize) PE=2 SV=1	ankyrin repeat protein isoform 1 [Zea mays]
Zm00001eb002830		chr1	7689875	8289875	7953030	7955203	-	--	--	--	--	--	--	Transcription factor bHLH93 GN=K21L13.16 OS=Arabidopsis thaliana (Mouse-ear cress) PE=1 SV=1	Uncharacterized protein {ECO:0000313|EnsemblPlants:GRMZM2G173372_P01} OS=Zea mays (Maize) PE=4 SV=1	TPA: putative HLH DNA-binding domain superfamily protein [Zea mays]
Zm00001eb002840		chr1	7689875	8289875	7980547	7983309	-	#N/A	#N/A	#N/A	#N/A	#N/A	#N/A	#N/A	#N/A	#N/A
Zm00001eb002850		chr1	7689875	8289875	7981349	7983158	+	[H]	Coenzyme transport and metabolism	Biological Process: steroid biosynthetic process (GO:0006694);; Molecular Function: S-adenosylmethionine-dependent methyltransferase activity (GO:0008757);; Biological Process: methylation (GO:0032259);;	K08242|0.0|zma:100192647|K08242 24-methylenesterol C-methyltransferase [EC:2.1.1.143] | (RefSeq) smt2, GRMZM2G075701; sterol methyl transferase 2	[IR]	--	24-methylenesterol C-methyltransferase 2 GN=Smt2-1 OS=Oryza sativa subsp. japonica (Rice) PE=2 SV=2	Uncharacterized protein {ECO:0000313|EMBL:ACF79340.1, ECO:0000313|EnsemblPlants:GRMZM2G075701_P01} OS=Zea mays (Maize) PE=2 SV=1	sterol methyl transferase2 [Zea mays]
Zm00001eb002860		chr1	7689875	8289875	7988607	7990762	-	MFS family permease	;; ;; ;;	Molecular Function: inorganic phosphate transmembrane transporter activity (GO:0005315);; Biological Process: phosphate ion transport (GO:0006817);; Cellular Component: integral component of membrane (GO:0016021);; Biological Process: transmembrane transport (GO:0055085);;	K08176|0.0|zma:100284835|K08176 MFS transporter, PHS family, inorganic phosphate transporter | (RefSeq) GRMZM2G075870; inorganic phosphate transporter 1-7	[P]	Inorganic ion transport and metabolism	Probable inorganic phosphate transporter 1-7 OS=Oryza sativa subsp. japonica (Rice) PE=2 SV=1	Inorganic phosphate transporter 1-7 {ECO:0000313|EMBL:ACG41962.1} OS=Zea mays (Maize) PE=2 SV=1	inorganic phosphate transporter 1-7 [Zea mays]
Zm00001eb002870		chr1	7689875	8289875	7990945	7991778	+	--	--	--	--	--	--	Uncharacterized protein At4g08330, chloroplastic (Precursor) GN=At4g08330 OS=Arabidopsis thaliana (Mouse-ear cress) PE=1 SV=1	Uncharacterized protein {ECO:0000313|EnsemblPlants:GRMZM2G075901_P01} OS=Zea mays (Maize) PE=4 SV=1	TPA: hypothetical protein ZEAMMB73_494522 [Zea mays]
Zm00001eb002880		chr1	7689875	8289875	7995660	8000444	-	--	--	--	K11426|9e-60|zma:100192749|K11426 SET and MYND domain-containing protein | (RefSeq) GRMZM2G457881; histone-lysine N-methyltransferase ASHR1	[B]	Chromatin structure and dynamics	Histone-lysine N-methyltransferase ASHR1 GN=T13L16.8 OS=Arabidopsis thaliana (Mouse-ear cress) PE=2 SV=2	Uncharacterized protein {ECO:0000313|EnsemblPlants:GRMZM2G399311_P01} OS=Zea mays (Maize) PE=4 SV=1	PREDICTED: histone-lysine N-methyltransferase ASHR1-like [Zea mays]
Zm00001eb002890		chr1	7689875	8289875	8030978	8031633	+	--	--	--	--	--	--	--	Uncharacterized protein {ECO:0000313|EnsemblPlants:GRMZM2G056488_P03} OS=Zea mays (Maize) PE=4 SV=1	PREDICTED: uncharacterized protein LOC103644411 [Zea mays]
Zm00001eb002900		chr1	7689875	8289875	8031915	8033230	+	--	--	--	--	--	--	--	Uncharacterized protein {ECO:0000313|EnsemblPlants:GRMZM2G056488_P01} OS=Zea mays (Maize) PE=4 SV=1	TPA: hypothetical protein ZEAMMB73_222077 [Zea mays]
Zm00001eb002910		chr1	7689875	8289875	8044269	8046992	-	--	--	--	--	--	--	--	Uncharacterized protein {ECO:0000313|EMBL:ACF85348.1, ECO:0000313|EnsemblPlants:GRMZM2G018417_P05} OS=Zea mays (Maize) PE=2 SV=1	PREDICTED: protein gar2-like [Zea mays]
Zm00001eb002920		chr1	7689875	8289875	8050050	8050956	+	--	--	--	--	--	--	--	Uncharacterized protein {ECO:0000313|EnsemblPlants:GRMZM2G475168_P01} OS=Zea mays (Maize) PE=4 SV=1	PREDICTED: uncharacterized protein LOC103631682 [Zea mays]
Zm00001eb002930		chr1	7689875	8289875	8050717	8053834	-	--	--	--	--	[R]	General function prediction only	Pentatricopeptide repeat-containing protein At4g35130, chloroplastic (Precursor) GN=PCMP-H27 OS=Arabidopsis thaliana (Mouse-ear cress) PE=3 SV=1	Putative uncharacterized protein {ECO:0000313|EMBL:ABE77204.1} OS=Sorghum bicolor (Sorghum) PE=4 SV=1	PREDICTED: pentatricopeptide repeat-containing protein At4g35130, chloroplastic [Zea mays]
Zm00001eb002940		chr1	7689875	8289875	8055025	8058183	-	[O]	Posttranslational modification, protein turnover, chaperones	--	K09537|2e-163|zma:100284067|K09537 DnaJ homolog subfamily C member 17 | (RefSeq) GRMZM2G176499; heat shock protein binding protein	[O]	Posttranslational modification, protein turnover, chaperones	Chaperone protein dnaJ 10 GN=F28O16.7 OS=Arabidopsis thaliana (Mouse-ear cress) PE=2 SV=2	Uncharacterized protein {ECO:0000313|EnsemblPlants:GRMZM2G176499_P01} OS=Zea mays (Maize) PE=4 SV=1	TPA: heat shock protein binding protein [Zea mays]
Zm00001eb002950		chr1	7689875	8289875	8064330	8065482	-	[O]	Posttranslational modification, protein turnover, chaperones	--	K00799|4e-128|zma:541842|K00799 glutathione S-transferase [EC:2.5.1.18] | (RefSeq) gst31, GRMZM2G475059; glutathione transferase31	[O]	Posttranslational modification, protein turnover, chaperones	Glutathione S-transferase U17 GN=At1g10370 OS=Arabidopsis thaliana (Mouse-ear cress) PE=2 SV=1	Uncharacterized protein {ECO:0000313|EMBL:ACF84945.1} OS=Zea mays (Maize) PE=2 SV=1	unknown [Zea mays]
Zm00001eb002960		chr1	7689875	8289875	8087643	8099716	-	[C]	Energy production and conversion	--	K01681|0.0|sbi:SORBI_01g047850|K01681 aconitate hydratase [EC:4.2.1.3] | (RefSeq) SORBIDRAFT_01g047850, Sb01g047850; hypothetical protein	[AJ]	--	Putative aconitate hydratase, cytoplasmic OS=Oryza sativa subsp. japonica (Rice) PE=3 SV=1	Uncharacterized protein {ECO:0000313|EnsemblPlants:GRMZM2G176397_P01} OS=Zea mays (Maize) PE=4 SV=1	TPA: hypothetical protein ZEAMMB73_889153 [Zea mays]
Zm00001eb002970		chr1	7689875	8289875	8167463	8170474	+	--	--	--	--	[Q]	Secondary metabolites biosynthesis, transport and catabolism	ABC transporter B family member 19 GN=MLD15.2 OS=Arabidopsis thaliana (Mouse-ear cress) PE=1 SV=1	Uncharacterized protein {ECO:0000313|EMBL:AFW63266.1, ECO:0000313|EnsemblPlants:GRMZM2G072916_P01} OS=Zea mays (Maize) PE=4 SV=1	PREDICTED: uncharacterized protein LOC103637239 [Zea mays]
Zm00001eb002980		chr1	7689875	8289875	8170576	8171343	+	[C]	Energy production and conversion	Molecular Function: electron carrier activity (GO:0009055);; Molecular Function: metal ion binding (GO:0046872);; Molecular Function: iron-sulfur cluster binding (GO:0051536);;	--	--	--	--	Electron carrier/ electron transporter/ iron ion binding protein {ECO:0000313|EMBL:ACG27670.1} OS=Zea mays (Maize) PE=2 SV=1	electron carrier/ electron transporter/ iron ion binding protein [Zea mays]
Zm00001eb002990		chr1	7689875	8289875	8180977	8183283	+	--	--	--	--	--	--	Scarecrow-like protein 6 GN=SCL6 OS=Arabidopsis thaliana (Mouse-ear cress) PE=1 SV=1	Uncharacterized protein {ECO:0000313|EnsemblPlants:GRMZM2G011947_P01} OS=Zea mays (Maize) PE=4 SV=1	hypothetical protein ZEAMMB73_014446 [Zea mays]
Zm00001eb003000		chr1	7689875	8289875	8216041	8220640	+	--	--	Molecular Function: protein serine/threonine phosphatase activity (GO:0004722);; Biological Process: protein dephosphorylation (GO:0006470);; Molecular Function: metal ion binding (GO:0046872);;	--	[T]	Signal transduction mechanisms	Probable protein phosphatase 2C 28 OS=Oryza sativa subsp. japonica (Rice) PE=2 SV=1	Uncharacterized protein {ECO:0000313|EMBL:ACN28032.1, ECO:0000313|EnsemblPlants:AC155624.2_FGP006} OS=Zea mays (Maize) PE=2 SV=1	uncharacterized protein LOC100382150 [Zea mays]
Zm00001eb003010		chr1	7689875	8289875	8222270	8226801	-	--	--	Molecular Function: protein serine/threonine phosphatase activity (GO:0004722);; Biological Process: protein dephosphorylation (GO:0006470);; Molecular Function: metal ion binding (GO:0046872);;	--	[T]	Signal transduction mechanisms	Probable protein phosphatase 2C 28 OS=Oryza sativa subsp. japonica (Rice) PE=2 SV=1	Uncharacterized protein {ECO:0000313|EMBL:ACF87377.1, ECO:0000313|EnsemblPlants:GRMZM5G833774_P01} OS=Zea mays (Maize) PE=2 SV=1	PREDICTED: protein phosphatase 2C isoform X1 [Zea mays]
Zm00001eb003020		chr1	7689875	8289875	8237799	8243846	+	--	--	Molecular Function: protein serine/threonine phosphatase activity (GO:0004722);; Biological Process: protein dephosphorylation (GO:0006470);; Molecular Function: metal ion binding (GO:0046872);;	--	[T]	Signal transduction mechanisms	Probable protein phosphatase 2C 28 OS=Oryza sativa subsp. japonica (Rice) PE=2 SV=1	Uncharacterized protein {ECO:0000313|EMBL:ACL52901.1, ECO:0000313|EnsemblPlants:GRMZM5G891266_P01} OS=Zea mays (Maize) PE=2 SV=1	uncharacterized protein LOC103631685 [Zea mays]
Zm00001eb003030		chr1	7689875	8289875	8244440	8248023	-	[K]	Transcription	--	--	--	--	--	Uncharacterized protein {ECO:0000313|EnsemblPlants:AC155624.2_FGP011} OS=Zea mays (Maize) PE=2 SV=1	uncharacterized protein LOC100275476 [Zea mays]
Zm00001eb003040		chr1	7689875	8289875	8268532	8271928	+	--	--	--	--	--	--	--	Uncharacterized protein {ECO:0000313|EMBL:ACF85348.1, ECO:0000313|EnsemblPlants:GRMZM2G018417_P05} OS=Zea mays (Maize) PE=2 SV=1	PREDICTED: protein gar2-like [Zea mays]
Zm00001eb003050		chr1	7689875	8289875	8271065	8271757	-	#N/A	#N/A	#N/A	#N/A	#N/A	#N/A	#N/A	#N/A	#N/A
Zm00001eb003060		chr1	7689875	8289875	8274777	8292607	-	--	--	--	--	--	--	--	Uncharacterized protein {ECO:0000313|EnsemblPlants:GRMZM2G018410_P01} OS=Zea mays (Maize) PE=4 SV=1	TPA: hypothetical protein ZEAMMB73_929077 [Zea mays]
Zm00001eb020720		chr1	77609875	77749875	77603082	77617770	-	--	--	--	K03129|9e-152|osa:4330186|K03129 transcription initiation factor TFIID subunit 4 | (RefSeq) OJ1003_B06.6; transcription initiation factor TFIID subunit 4b	[K]	Transcription	Transcription initiation factor TFIID subunit 4b GN=TAF4B OS=Arabidopsis thaliana (Mouse-ear cress) PE=1 SV=1	Uncharacterized protein {ECO:0000313|EnsemblPlants:Si034138m} OS=Setaria italica (Foxtail millet) PE=4 SV=1	PREDICTED: transcription initiation factor TFIID subunit 4b isoform X1 [Zea mays]
Zm00001eb020820		chr1	78109875	78189875	78117233	78118248	+	Superfamily II DNA or RNA helicase	;;	--	K15711|2e-132|sbi:SORBI_02g040960|K15711 SWI/SNF-related matrix-associated actin-dependent regulator of chromatin subfamily A3 [EC:3.6.4.- 2.3.2.27] | (RefSeq) SORBIDRAFT_02g040960, Sb02g040960; hypothetical protein	[KL]	--	Putative SWI/SNF-related matrix-associated actin-dependent regulator of chromatin subfamily A member 3-like 1 GN=At5g05130 OS=Arabidopsis thaliana (Mouse-ear cress) PE=2 SV=1	Uncharacterized protein {ECO:0000313|EnsemblPlants:GRMZM2G148249_P02} OS=Zea mays (Maize) PE=4 SV=1	TPA: hypothetical protein ZEAMMB73_072475 [Zea mays]
Zm00001eb020830		chr1	78109875	78189875	78122059	78123587	+	--	--	Biological Process: MAPK cascade (GO:0000165);; Molecular Function: MAP kinase activity (GO:0004707);; Molecular Function: ATP binding (GO:0005524);; Biological Process: protein phosphorylation (GO:0006468);;	--	[T]	Signal transduction mechanisms	Mitogen-activated protein kinase 9 OS=Oryza sativa subsp. japonica (Rice) PE=3 SV=2	Uncharacterized protein {ECO:0000313|EMBL:ACF79224.1, ECO:0000313|EnsemblPlants:GRMZM2G163861_P02} OS=Zea mays (Maize) PE=2 SV=1	unknown [Zea mays]
Zm00001eb020840		chr1	78209875	78229875	78216826	78219090	-	#N/A	#N/A	#N/A	#N/A	#N/A	#N/A	#N/A	#N/A	#N/A
Zm00001eb020850		chr1	78209875	78229875	78216826	78219158	+	--	--	--	--	--	--	Protein SHORT-ROOT 1 OS=Oryza sativa subsp. japonica (Rice) PE=1 SV=2	Uncharacterized protein {ECO:0000313|EnsemblPlants:GRMZM2G132794_P01} (Fragment) OS=Zea mays (Maize) PE=4 SV=1	PREDICTED: protein SHORT-ROOT 2-like [Zea mays]
Zm00001eb021000		chr1	79269875	79349875	79294471	79295091	-	--	--	--	--	--	--	--	Uncharacterized protein {ECO:0000313|EMBL:ACR33902.1, ECO:0000313|EnsemblPlants:GRMZM5G899260_P01} OS=Zea mays (Maize) PE=2 SV=1	uncharacterized protein LOC100384513 [Zea mays]
Zm00001eb021970		chr1	83749875	83769875	83759466	83764825	-	--	--	--	--	[K]	Transcription	Homeobox protein BEL1 homolog GN=MYC6.12 OS=Arabidopsis thaliana (Mouse-ear cress) PE=1 SV=2	Uncharacterized protein {ECO:0000313|EnsemblPlants:GRMZM2G064466_P01} (Fragment) OS=Zea mays (Maize) PE=2 SV=1	PREDICTED: bell-like homeodomain protein 3 isoform X1 [Zea mays]
Zm00001eb021980		chr1	83749875	83769875	83761996	83765020	+	#N/A	#N/A	#N/A	#N/A	#N/A	#N/A	#N/A	#N/A	#N/A
Zm00001eb022160		chr1	84949875	85269875	84958961	84960821	-	--	--	--	--	--	--	--	Uncharacterized protein {ECO:0000313|EnsemblPlants:GRMZM2G095698_P01} OS=Zea mays (Maize) PE=4 SV=1	TPA: hypothetical protein ZEAMMB73_421954 [Zea mays]
Zm00001eb022170		chr1	84949875	85269875	85016129	85017528	+	--	--	--	--	--	--	--	Uncharacterized protein {ECO:0000313|EMBL:ACN35630.1} OS=Zea mays (Maize) PE=2 SV=1	uncharacterized protein LOC100383964 [Zea mays]
Zm00001eb022180		chr1	84949875	85269875	85179177	85184980	+	[T]	Signal transduction mechanisms	Molecular Function: protein serine/threonine kinase activity (GO:0004674);; Molecular Function: calcium ion binding (GO:0005509);; Molecular Function: ATP binding (GO:0005524);; Biological Process: protein phosphorylation (GO:0006468);;	K13412|0.0|zma:100277352|K13412 calcium-dependent protein kinase [EC:2.7.11.1] | (RefSeq) GRMZM2G040743; putative calcium-dependent protein kinase family protein	[T]	Signal transduction mechanisms	Calcium-dependent protein kinase isoform 1 GN=OSJNBb0064P21.2 OS=Oryza sativa subsp. japonica (Rice) PE=2 SV=2	Uncharacterized protein {ECO:0000313|EMBL:ACN28878.1, ECO:0000313|EnsemblPlants:GRMZM2G040743_P01} OS=Zea mays (Maize) PE=2 SV=1	uncharacterized LOC100277352 [Zea mays]
Zm00001eb022190		chr1	84949875	85269875	85202516	85204157	+	--	--	Cellular Component: SAGA-type complex (GO:0070461);;	--	--	--	--	Uncharacterized protein {ECO:0000313|EMBL:ACF80984.1, ECO:0000313|EnsemblPlants:GRMZM2G178537_P01} OS=Zea mays (Maize) PE=2 SV=1	hypothetical protein [Zea mays]
Zm00001eb022200		chr1	84949875	85269875	85209213	85210036	+	--	--	--	--	[U]	Intracellular trafficking, secretion, and vesicular transport	--	Uncharacterized protein {ECO:0000313|EMBL:AFW58576.1, ECO:0000313|EnsemblPlants:GRMZM2G428924_P01} OS=Zea mays (Maize) PE=4 SV=1	PREDICTED: BEACH domain-containing protein lvsC-like [Zea mays]
Zm00001eb022210		chr1	84949875	85269875	85240151	85243577	-	--	--	--	--	--	--	--	Putative uncharacterized protein B1111C09.16 {ECO:0000313|EMBL:BAD61392.1} OS=Oryza sativa subsp. japonica (Rice) PE=4 SV=1	hypothetical protein [Oryza sativa Japonica Group]
Zm00001eb022220		chr1	84949875	85269875	85240539	85242829	+	--	--	--	--	--	--	--	Uncharacterized protein {ECO:0000313|EnsemblPlants:GRMZM2G052685_P01} OS=Zea mays (Maize) PE=4 SV=1	PREDICTED: uncharacterized protein LOC103637600 [Zea mays]
Zm00001eb022640		chr1	86949875	87349875	86978193	86980792	+	--	--	--	--	[Z]	Cytoskeleton	--	Uncharacterized protein {ECO:0000313|EnsemblPlants:GRMZM2G094077_P01} OS=Zea mays (Maize) PE=4 SV=1	TPA: hypothetical protein ZEAMMB73_220438 [Zea mays]
Zm00001eb022650		chr1	86949875	87349875	87022590	87026372	-	--	--	--	K16075|0.0|sbi:SORBI_01g030170|K16075 magnesium transporter | (RefSeq) SORBIDRAFT_01g030170, Sb01g030170; hypothetical protein	[P]	Inorganic ion transport and metabolism	Putative magnesium transporter MRS2-G OS=Oryza sativa subsp. japonica (Rice) PE=1 SV=2	Uncharacterized protein {ECO:0000313|EnsemblPlants:GRMZM2G453832_P01} OS=Zea mays (Maize) PE=4 SV=1	PREDICTED: putative magnesium transporter MRS2-G [Zea mays]
Zm00001eb022660		chr1	86949875	87349875	87026027	87029415	+	--	--	Biological Process: pollen development (GO:0009555);;	--	--	--	--	Uncharacterized protein {ECO:0000313|EMBL:ACF84675.1, ECO:0000313|EnsemblPlants:GRMZM2G154549_P01} OS=Zea mays (Maize) PE=2 SV=1	hypothetical protein precursor [Zea mays]
Zm00001eb022670		chr1	86949875	87349875	87202957	87211353	+	[I]	Lipid transport and metabolism	Molecular Function: iron ion binding (GO:0005506);; Biological Process: fatty acid biosynthetic process (GO:0006633);; Cellular Component: integral component of membrane (GO:0016021);; Molecular Function: oxidoreductase activity (GO:0016491);; Biological Process: oxidation-reduction process (GO:0055114);;	K14423|0.0|zma:100282314|K14423 4,4-dimethyl-9beta,19-cyclopropylsterol-4alpha-methyl oxidase [EC:1.14.13.72] | (RefSeq) gpm532, GRMZM2G127067; uncharacterized LOC100282314	[I]	Lipid transport and metabolism	Methylsterol monooxygenase 1-1 GN=SMO1-1 OS=Arabidopsis thaliana (Mouse-ear cress) PE=1 SV=1	Uncharacterized protein {ECO:0000313|EMBL:ACF83557.1, ECO:0000313|EnsemblPlants:GRMZM2G127067_P01} OS=Zea mays (Maize) PE=2 SV=1	LOC100282314 [Zea mays]
Zm00001eb022680		chr1	86949875	87349875	87212655	87220665	-	--	--	Molecular Function: DNA binding (GO:0003677);; Molecular Function: zinc ion binding (GO:0008270);;	K09250|0.0|zma:100282947|K09250 cellular nucleic acid-binding protein | (RefSeq) DNA-binding protein HEXBP	[O]	Posttranslational modification, protein turnover, chaperones	Cold shock protein 1 GN=T19K4.150 OS=Arabidopsis thaliana (Mouse-ear cress) PE=1 SV=1	Uncharacterized protein {ECO:0000313|EMBL:ACF82957.1, ECO:0000313|EnsemblPlants:GRMZM2G127168_P01} OS=Zea mays (Maize) PE=2 SV=1	DNA-binding protein HEXBP [Zea mays]
Zm00001eb022690		chr1	86949875	87349875	87259948	87260505	+	[E]	Amino acid transport and metabolism	--	K01733|3e-107|sbi:SORBI_09g027430|K01733 threonine synthase [EC:4.2.3.1] | (RefSeq) SORBIDRAFT_09g027430, Sb09g027430; hypothetical protein	--	--	Threonine synthase, chloroplastic (Precursor) OS=Solanum tuberosum (Potato) PE=2 SV=1	Uncharacterized protein {ECO:0000313|EnsemblPlants:GRMZM2G143025_P01} OS=Zea mays (Maize) PE=4 SV=1	PREDICTED: threonine synthase, chloroplastic-like [Zea mays]
Zm00001eb022700		chr1	86949875	87349875	87300199	87301453	-	--	--	--	--	--	--	--	Uncharacterized protein {ECO:0000313|EMBL:ACN26559.1, ECO:0000313|EnsemblPlants:GRMZM2G143082_P01} OS=Zea mays (Maize) PE=2 SV=1	hypothetical protein [Zea mays]
Zm00001eb022780		chr1	88089875	88209875	88192939	88193881	-	#N/A	#N/A	#N/A	#N/A	#N/A	#N/A	#N/A	#N/A	#N/A
Zm00001eb022790		chr1	88089875	88209875	88203029	88204444	-	--	--	Cellular Component: extracellular region (GO:0005576);; Biological Process: sexual reproduction (GO:0019953);;	--	--	--	Expansin-B9 (Precursor) GN=EXPB9 OS=Zea mays (Maize) PE=1 SV=2	Uncharacterized protein {ECO:0000313|EnsemblPlants:GRMZM2G177391_P01} OS=Zea mays (Maize) PE=2 SV=1	beta-expansin 1a [Zea mays]
Zm00001eb023160		chr1	90469875	90649875	90579804	90583564	+	--	--	Molecular Function: DNA binding (GO:0003677);; Molecular Function: chromatin binding (GO:0003682);; Molecular Function: zinc ion binding (GO:0008270);;	--	--	--	Transcription factor MYB1R1 OS=Solanum tuberosum (Potato) PE=2 SV=1	Uncharacterized protein {ECO:0000313|EMBL:ACN33369.1, ECO:0000313|EnsemblPlants:GRMZM5G813892_P01} OS=Zea mays (Maize) PE=2 SV=1	putative MYB DNA-binding domain superfamily protein [Zea mays]
Zm00001eb023470		chr1	93189875	93709875	93193016	93197059	+	--	--	--	--	--	--	--	Uncharacterized protein {ECO:0000313|EnsemblPlants:GRMZM2G338853_P01} OS=Zea mays (Maize) PE=4 SV=1	hypothetical protein ZEAMMB73_756919 [Zea mays]
Zm00001eb023480		chr1	93189875	93709875	93316526	93316960	+	--	--	--	--	--	--	GEM-like protein 7 GN=At5g23360 OS=Arabidopsis thaliana (Mouse-ear cress) PE=2 SV=1	Uncharacterized protein {ECO:0000313|EnsemblPlants:GRMZM2G073034_P01} OS=Zea mays (Maize) PE=4 SV=1	PREDICTED: GEM-like protein 7 [Zea mays]
Zm00001eb023490		chr1	93189875	93709875	93340488	93342374	+	--	--	Molecular Function: metal ion binding (GO:0046872);;	--	[R]	General function prediction only	Zinc finger protein ZAT9 GN=ZAT9 OS=Arabidopsis thaliana (Mouse-ear cress) PE=2 SV=1	Uncharacterized protein {ECO:0000313|EMBL:ACF79119.1} OS=Zea mays (Maize) PE=2 SV=1	uncharacterized protein LOC100191873 [Zea mays]
Zm00001eb023500		chr1	93189875	93709875	93474804	93482139	+	--	--	--	--	--	--	--	Uncharacterized protein {ECO:0000313|EnsemblPlants:GRMZM2G114667_P01} OS=Zea mays (Maize) PE=4 SV=1	TPA: hypothetical protein ZEAMMB73_412034 [Zea mays]
Zm00001eb023510		chr1	93189875	93709875	93483108	93486149	+	[K]	Transcription	--	K07447|2e-163|zma:100283107|K07447 putative holliday junction resolvase [EC:3.1.-.-] | (RefSeq) GRMZM2G114707; holliday junction resolvase	[G]	Carbohydrate transport and metabolism	--	Uncharacterized protein {ECO:0000313|EnsemblPlants:GRMZM2G114707_P02} OS=Zea mays (Maize) PE=4 SV=1	PREDICTED: holliday junction resolvase isoform X2 [Zea mays]
Zm00001eb023520		chr1	93189875	93709875	93485154	93488581	-	[M]	Cell wall/membrane/envelope biogenesis	--	--	[G]	Carbohydrate transport and metabolism	Putative glucuronosyltransferase PGSIP7 OS=Arabidopsis thaliana (Mouse-ear cress) PE=3 SV=1	Uncharacterized protein {ECO:0000313|EnsemblPlants:GRMZM2G114772_P01} OS=Zea mays (Maize) PE=4 SV=1	TPA: hypothetical protein ZEAMMB73_415637 [Zea mays]
Zm00001eb023530		chr1	93189875	93709875	93612633	93614837	+	--	--	--	--	--	--	QWRF motif-containing protein 7 GN=QWRF7 OS=Arabidopsis thaliana (Mouse-ear cress) PE=2 SV=1	Uncharacterized protein {ECO:0000313|EMBL:ACF87093.1, ECO:0000313|EnsemblPlants:GRMZM2G097404_P01} OS=Zea mays (Maize) PE=2 SV=1	uncharacterized protein LOC100273950 [Zea mays]
Zm00001eb023540		chr1	93189875	93709875	93617470	93619977	-	[P]	Inorganic ion transport and metabolism	Molecular Function: N,N-dimethylaniline monooxygenase activity (GO:0004499);; Molecular Function: flavin adenine dinucleotide binding (GO:0050660);; Molecular Function: NADP binding (GO:0050661);; Biological Process: oxidation-reduction process (GO:0055114);;	--	[Q]	Secondary metabolites biosynthesis, transport and catabolism	Flavin-containing monooxygenase FMO GS-OX-like 2 GN=At1g12200 OS=Arabidopsis thaliana (Mouse-ear cress) PE=2 SV=1	Flavin-containing monooxygenase {ECO:0000256|RuleBase:RU361177} OS=Sorghum bicolor (Sorghum) PE=3 SV=1	hypothetical protein SORBIDRAFT_01g029420 [Sorghum bicolor]
Zm00001eb023560		chr1	93189875	93709875	93701478	93702667	+	--	--	--	--	--	--	--	Uncharacterized protein {ECO:0000313|EMBL:ACF86793.1} OS=Zea mays (Maize) PE=2 SV=1	PREDICTED: uncharacterized protein LOC100273776 isoform X1 [Zea mays]
Zm00001eb023590		chr1	93789875	93909875	93789616	93792425	+	[P]	Inorganic ion transport and metabolism	--	--	[Q]	Secondary metabolites biosynthesis, transport and catabolism	Flavin-containing monooxygenase FMO GS-OX-like 2 GN=At1g12200 OS=Arabidopsis thaliana (Mouse-ear cress) PE=2 SV=1	Flavin-containing monooxygenase {ECO:0000256|RuleBase:RU361177} OS=Zea mays (Maize) PE=2 SV=1	PREDICTED: hypothetical protein isoform X1 [Zea mays]
Zm00001eb023600		chr1	94029875	94269875	94079628	94083971	+	[E]	Amino acid transport and metabolism	--	--	[E]	Amino acid transport and metabolism	Protein NRT1/ PTR FAMILY 6.3 OS=Arabidopsis thaliana (Mouse-ear cress) PE=1 SV=1	Uncharacterized protein {ECO:0000313|EnsemblPlants:GRMZM2G161459_P02} OS=Zea mays (Maize) PE=4 SV=1	PREDICTED: protein NRT1/ PTR FAMILY 6.3-like [Zea mays]
Zm00001eb023610		chr1	94029875	94269875	94150928	94153295	-	[E]	Amino acid transport and metabolism	--	--	[E]	Amino acid transport and metabolism	Protein NRT1/ PTR FAMILY 6.3 OS=Arabidopsis thaliana (Mouse-ear cress) PE=1 SV=1	Uncharacterized protein {ECO:0000313|EnsemblPlants:GRMZM2G112154_P01} OS=Zea mays (Maize) PE=4 SV=1	PREDICTED: protein NRT1/ PTR FAMILY 6.3-like [Zea mays]
Zm00001eb023620		chr1	94329875	94369875	94358821	94360474	+	--	--	--	K09338|5e-141|sbi:SORBI_01g029000|K09338 homeobox-leucine zipper protein | (RefSeq) SORBIDRAFT_01g029000, Sb01g029000; hypothetical protein	[K]	Transcription	Homeobox-leucine zipper protein HOX1 OS=Oryza sativa subsp. japonica (Rice) PE=1 SV=1	Uncharacterized protein {ECO:0000313|EnsemblPlants:GRMZM2G148074_P01} OS=Zea mays (Maize) PE=4 SV=1	PREDICTED: homeobox-leucine zipper protein HOX1-like [Zea mays]
Zm00001eb024240		chr1	98849875	99289875	98884753	98889758	+	[K]	Transcription	Biological Process: defense response (GO:0006952);; Molecular Function: ADP binding (GO:0043531);;	K13457|0.0|sbi:SORBI_01g028490|K13457 disease resistance protein RPM1 | (RefSeq) SORBIDRAFT_01g028490, Sb01g028490; hypothetical protein	[T]	Signal transduction mechanisms	Disease resistance protein RPM1 GN=F17A9.20 OS=Arabidopsis thaliana (Mouse-ear cress) PE=1 SV=1	Putative uncharacterized protein Sb01g028490 {ECO:0000313|EMBL:EER94459.1} OS=Sorghum bicolor (Sorghum) PE=4 SV=1	hypothetical protein SORBIDRAFT_01g028490 [Sorghum bicolor]
Zm00001eb024250		chr1	98849875	99289875	98910433	98943000	+	--	--	--	K03504|5e-102|zma:100279971|K03504 DNA polymerase delta subunit 3 | (RefSeq) GRMZM2G005536, GRMZM2G148626; uncharacterized LOC100279971	--	--	--	Uncharacterized protein {ECO:0000313|EnsemblPlants:GRMZM2G086707_P01} OS=Zea mays (Maize) PE=4 SV=1	TPA: hypothetical protein ZEAMMB73_300414 [Zea mays]
Zm00001eb024260		chr1	98849875	99289875	99051320	99054175	-	--	--	--	--	--	--	Tobamovirus multiplication protein 2B GN=F5D14.14 OS=Arabidopsis thaliana (Mouse-ear cress) PE=2 SV=2	Uncharacterized protein {ECO:0000313|EnsemblPlants:GRMZM2G034383_P01} OS=Zea mays (Maize) PE=2 SV=1	TOM2B [Zea mays]
Zm00001eb024270		chr1	98849875	99289875	99054233	99058457	+	[S]	Function unknown	--	K09008|1e-111|sbi:SORBI_01g028480|K09008 NADH dehydrogenase [ubiquinone] 1 alpha subcomplex assembly factor 3 | (RefSeq) SORBIDRAFT_01g028480, Sb01g028480; hypothetical protein	[S]	Function unknown	--	Uncharacterized protein {ECO:0000313|EnsemblPlants:GRMZM2G034096_P01} OS=Zea mays (Maize) PE=4 SV=1	TPA: hypothetical protein ZEAMMB73_394708 [Zea mays]
Zm00001eb024280		chr1	98849875	99289875	99059000	99065005	+	[G]	Carbohydrate transport and metabolism	--	K00873|0.0|zma:100273990|K00873 pyruvate kinase [EC:2.7.1.40] | (RefSeq) pco129562; uncharacterized LOC100273990	[G]	Carbohydrate transport and metabolism	Pyruvate kinase isozyme G, chloroplastic (Precursor) OS=Nicotiana tabacum (Common tobacco) PE=2 SV=1	Uncharacterized protein {ECO:0000313|EnsemblPlants:GRMZM2G033526_P02} OS=Zea mays (Maize) PE=4 SV=1	TPA: hypothetical protein ZEAMMB73_780640 [Zea mays]
Zm00001eb024290		chr1	98849875	99289875	99199821	99204456	+	[T]	Signal transduction mechanisms	--	K14500|0.0|sbi:SORBI_01g028460|K14500 BR-signaling kinase [EC:2.7.11.1] | (RefSeq) SORBIDRAFT_01g028460, Sb01g028460; hypothetical protein	--	--	Probable serine/threonine-protein kinase At4g35230 GN=At4g35230 OS=Arabidopsis thaliana (Mouse-ear cress) PE=1 SV=1	Uncharacterized protein {ECO:0000313|EnsemblPlants:GRMZM2G169080_P01} OS=Zea mays (Maize) PE=4 SV=1	PREDICTED: probable serine/threonine-protein kinase At4g35230 [Zea mays]
Zm00001eb024370		chr1	99669875	100129875	100059749	100060048	-	--	--	--	--	--	--	--	Uncharacterized protein {ECO:0000313|EnsemblPlants:GRMZM2G563662_P01} OS=Zea mays (Maize) PE=4 SV=1	TPA: hypothetical protein ZEAMMB73_692728 [Zea mays]
Zm00001eb024320		chr1	99669875	100129875	99728155	99728895	+	--	--	--	K09533|6e-74|sbi:SORBI_01g028220|K09533 DnaJ homolog subfamily C member 13 | (RefSeq) SORBIDRAFT_01g028220, Sb01g028220; hypothetical protein	[UO]	--	DnaJ homolog subfamily C GRV2 GN=F12C20.7 OS=Arabidopsis thaliana (Mouse-ear cress) PE=1 SV=1	Uncharacterized protein {ECO:0000313|EnsemblPlants:GRMZM2G367023_P01} OS=Zea mays (Maize) PE=4 SV=1	TPA: hypothetical protein ZEAMMB73_559759 [Zea mays]
Zm00001eb024330		chr1	99669875	100129875	99764540	99767233	-	--	--	--	K13422|0.0|sbi:SORBI_01g028230|K13422 transcription factor MYC2 | (RefSeq) SORBIDRAFT_01g028230, Sb01g028230; hypothetical protein	--	--	Transcription factor MYC2 GN=At1g32640 OS=Arabidopsis thaliana (Mouse-ear cress) PE=1 SV=2	Uncharacterized protein {ECO:0000313|EnsemblPlants:GRMZM2G001930_P01} OS=Zea mays (Maize) PE=4 SV=1	PREDICTED: transcription factor MYC4 [Zea mays]
Zm00001eb024340		chr1	99669875	100129875	99768660	99772196	+	--	--	--	K01557|2e-23|sbi:SORBI_01g002420|K01557 acylpyruvate hydrolase [EC:3.7.1.5] | (RefSeq) SORBIDRAFT_01g002420, Sb01g002420; hypothetical protein	[R]	General function prediction only	Topless-related protein 4 GN=MSJ11.27 OS=Arabidopsis thaliana (Mouse-ear cress) PE=1 SV=2	Uncharacterized protein {ECO:0000313|EnsemblPlants:GRMZM2G392176_P01} OS=Zea mays (Maize) PE=4 SV=1	putative receptor-like protein kinase family protein [Zea mays]
Zm00001eb024350		chr1	99669875	100129875	99864695	99865405	-	#N/A	#N/A	#N/A	#N/A	#N/A	#N/A	#N/A	#N/A	#N/A
Zm00001eb024360		chr1	99669875	100129875	99950168	99955023	+	--	--	--	K12493|0.0|zma:100283451|K12493 ADP-ribosylation factor GTPase-activating protein 2/3 | (RefSeq) GRMZM2G134045; ADP-ribosylation factor GTPase-activating protein 3	[T]	Signal transduction mechanisms	Probable ADP-ribosylation factor GTPase-activating protein AGD8 GN=AGD8 OS=Arabidopsis thaliana (Mouse-ear cress) PE=1 SV=1	Uncharacterized protein {ECO:0000313|EnsemblPlants:GRMZM2G094390_P01} OS=Zea mays (Maize) PE=4 SV=1	PREDICTED: probable ADP-ribosylation factor GTPase-activating protein AGD8 [Zea mays]
Zm00001eb087890		chr2	104218620	105378620	104305959	104306684	-	--	--	--	--	--	--	--	Uncharacterized protein {ECO:0000313|EMBL:ACF85071.1} OS=Zea mays (Maize) PE=2 SV=1	PREDICTED: uncharacterized protein LOC103638958 [Zea mays]
Zm00001eb087910		chr2	104218620	105378620	104323766	104324780	+	--	--	--	--	[R]	General function prediction only	--	Uncharacterized protein {ECO:0000313|EnsemblPlants:GRMZM5G873389_P01} OS=Zea mays (Maize) PE=4 SV=1	PREDICTED: LOW QUALITY PROTEIN: uncharacterized protein LOC103646768 [Zea mays]
Zm00001eb087920		chr2	104218620	105378620	104338015	104343357	-	[T]	Signal transduction mechanisms	--	--	[Q]	Secondary metabolites biosynthesis, transport and catabolism	ABC transporter G family member 28 GN=MUP24.16 OS=Arabidopsis thaliana (Mouse-ear cress) PE=3 SV=1	Uncharacterized protein {ECO:0000313|EnsemblPlants:Si009225m} OS=Setaria italica (Foxtail millet) PE=3 SV=1	PREDICTED: ABC transporter G family member 28-like [Zea mays]
Zm00001eb087930		chr2	104218620	105378620	104738409	104745740	-	--	--	--	--	[J]	Translation, ribosomal structure and biogenesis	Pumilio homolog 3 GN=APUM3 OS=Arabidopsis thaliana (Mouse-ear cress) PE=1 SV=1	Uncharacterized protein {ECO:0000313|EnsemblPlants:GRMZM2G360907_P01} OS=Zea mays (Maize) PE=4 SV=1	PREDICTED: pumilio homolog 3-like [Zea mays]
Zm00001eb087940		chr2	104218620	105378620	104855205	104856020	-	--	--	--	--	--	--	--	Uncharacterized protein {ECO:0000313|EMBL:ACN27848.1} OS=Zea mays (Maize) PE=2 SV=1	PREDICTED: uncharacterized protein LOC103646776 [Zea mays]
Zm00001eb087950		chr2	104218620	105378620	104930938	104936654	-	--	--	--	K15015|0.0|zma:100281395|K15015 solute carrier family 32 (vesicular inhibitory amino acid transporter) | (RefSeq) GRMZM2G097802; amino acid permease	[E]	Amino acid transport and metabolism	Lysine histidine transporter-like 2 GN=At1g67640 OS=Arabidopsis thaliana (Mouse-ear cress) PE=2 SV=1	Uncharacterized protein {ECO:0000313|EnsemblPlants:GRMZM2G097802_P03} OS=Zea mays (Maize) PE=4 SV=1	PREDICTED: amino acid permease isoform X1 [Zea mays]
Zm00001eb087960		chr2	104218620	105378620	105229640	105232385	-	--	--	--	--	--	--	--	Uncharacterized protein {ECO:0000313|EnsemblPlants:GRMZM2G134264_P01} OS=Zea mays (Maize) PE=4 SV=1	TPA: hypothetical protein ZEAMMB73_713881 [Zea mays]
Zm00001eb087970		chr2	104218620	105378620	105371914	105375881	+	--	--	--	--	--	--	--	Uncharacterized protein {ECO:0000313|EMBL:ACF82772.1} OS=Zea mays (Maize) PE=2 SV=1	uncharacterized protein LOC100217008 [Zea mays]
Zm00001eb087980		chr2	105438620	105458620	105444501	105446169	+	--	--	--	--	--	--	--	Uncharacterized protein {ECO:0000313|EMBL:ACF81597.1, ECO:0000313|EnsemblPlants:GRMZM2G050131_P01} OS=Zea mays (Maize) PE=2 SV=1	uncharacterized protein LOC100194135 [Zea mays]
Zm00001eb088050		chr2	105938620	106018620	105992835	106003690	-	[T]	Signal transduction mechanisms	--	--	--	--	CBS domain-containing protein CBSX2, chloroplastic (Precursor) GN=F28A23.120 OS=Arabidopsis thaliana (Mouse-ear cress) PE=1 SV=1	Uncharacterized protein {ECO:0000313|EnsemblPlants:GRMZM2G090675_P01} OS=Zea mays (Maize) PE=4 SV=1	TPA: cystathionin beta synthase protein [Zea mays]
Zm00001eb088590		chr2	110778620	112058620	110896946	110899183	+	--	--	--	--	--	--	--	Uncharacterized protein {ECO:0000313|EnsemblPlants:GRMZM2G098368_P01} OS=Zea mays (Maize) PE=4 SV=1	TPA: putative protein of unknown function (DUF594) domain family protein [Zea mays]
Zm00001eb088610		chr2	110778620	112058620	110986871	110988292	-	--	--	--	--	--	--	--	Uncharacterized protein {ECO:0000313|EnsemblPlants:GRMZM2G098368_P01} OS=Zea mays (Maize) PE=4 SV=1	TPA: putative protein of unknown function (DUF594) domain family protein [Zea mays]
Zm00001eb088630		chr2	110778620	112058620	110999024	111000271	-	[I]	Lipid transport and metabolism	--	--	[I]	Lipid transport and metabolism	--	Uncharacterized protein {ECO:0000313|EnsemblPlants:GRMZM2G365736_P01} OS=Zea mays (Maize) PE=4 SV=1	PREDICTED: uncharacterized protein LOC103646834 isoform X2 [Zea mays]
Zm00001eb088640		chr2	110778620	112058620	111000174	111002725	+	--	--	--	--	--	--	--	Uncharacterized protein {ECO:0000313|EnsemblPlants:Si038565m} OS=Setaria italica (Foxtail millet) PE=4 SV=1	PREDICTED: uncharacterized protein LOC103646835 [Zea mays]
Zm00001eb088650		chr2	110778620	112058620	111096969	111097370	+	--	--	--	--	--	--	--	Uncharacterized protein {ECO:0000313|EnsemblPlants:AC234165.1_FGP003} OS=Zea mays (Maize) PE=4 SV=1	TPA: hypothetical protein ZEAMMB73_564308 [Zea mays]
Zm00001eb088660		chr2	110778620	112058620	111597876	111598962	-	[S]	Function unknown	--	K07407|1e-64|zma:100191764|K07407 alpha-galactosidase [EC:3.2.1.22] | (RefSeq) GRMZM2G053554; uncharacterized LOC100191764	[G]	Carbohydrate transport and metabolism	Alpha-galactosidase (Precursor) OS=Cyamopsis tetragonoloba (Guar) PE=1 SV=1	Alpha-galactosidase {ECO:0000256|RuleBase:RU361168} OS=Zea mays (Maize) PE=2 SV=1	hypothetical protein precursor [Zea mays]
Zm00001eb088680		chr2	110778620	112058620	111627441	111627962	-	--	--	--	--	--	--	--	Uncharacterized protein {ECO:0000313|EnsemblPlants:AC177930.2_FGP001} OS=Zea mays (Maize) PE=4 SV=1	TPA: hypothetical protein ZEAMMB73_273604 [Zea mays]
Zm00001eb088690		chr2	110778620	112058620	111634705	111635226	-	--	--	--	--	--	--	--	Uncharacterized protein {ECO:0000313|EnsemblPlants:AC177930.2_FGP002} OS=Zea mays (Maize) PE=4 SV=1	TPA: hypothetical protein ZEAMMB73_721461 [Zea mays]
Zm00001eb088700		chr2	110778620	112058620	111757761	111779774	+	--	--	--	--	--	--	--	Uncharacterized protein {ECO:0000313|EMBL:AFW86353.1, ECO:0000313|EnsemblPlants:GRMZM5G874091_P01} OS=Zea mays (Maize) PE=4 SV=1	hypothetical protein ZEAMMB73_970563 [Zea mays]
Zm00001eb088730		chr2	110778620	112058620	111791437	111793291	+	--	--	--	--	--	--	Thaumatin-like protein 1a (Precursor) GN=TL1 OS=Malus domestica (Apple) PE=1 SV=1	Uncharacterized protein {ECO:0000313|EMBL:ACF86094.1, ECO:0000313|EnsemblPlants:GRMZM2G100747_P03} OS=Zea mays (Maize) PE=2 SV=1	unknown [Zea mays]
Zm00001eb088740		chr2	110778620	112058620	111791591	111845445	-	[G]	Carbohydrate transport and metabolism	--	--	[G]	Carbohydrate transport and metabolism	Pullulanase 1, chloroplastic (Precursor) GN=T19N18.90 OS=Arabidopsis thaliana (Mouse-ear cress) PE=2 SV=2	Uncharacterized protein {ECO:0000313|EnsemblPlants:GRMZM2G158043_P01} OS=Zea mays (Maize) PE=4 SV=1	TPA: pullulanase-type starch debranching enzyme, partial [Zea mays]
Zm00001eb088780		chr2	112118620	113378620	112168538	112170745	+	--	--	--	--	--	--	Coleoptile phototropism protein 1 OS=Oryza sativa subsp. japonica (Rice) PE=2 SV=1	Putative uncharacterized protein Sb06g001450 {ECO:0000313|EMBL:EES11789.1} OS=Sorghum bicolor (Sorghum) PE=4 SV=1	PREDICTED: coleoptile phototropism protein 1-like [Zea mays]
Zm00001eb088790		chr2	112118620	113378620	112273722	112279213	+	[V]	Defense mechanisms	--	K05658|0.0|sbi:SORBI_06g001440|K05658 ATP-binding cassette, subfamily B (MDR/TAP), member 1 [EC:3.6.3.44] | (RefSeq) SORBIDRAFT_06g001440, Sb06g001440; hypothetical protein	[Q]	Secondary metabolites biosynthesis, transport and catabolism	ABC transporter B family member 19 GN=MLD15.2 OS=Arabidopsis thaliana (Mouse-ear cress) PE=1 SV=1	Uncharacterized protein {ECO:0000313|EnsemblPlants:GRMZM2G167658_P01} OS=Zea mays (Maize) PE=4 SV=1	TPA: hypothetical protein ZEAMMB73_035779 [Zea mays]
Zm00001eb088800		chr2	112118620	113378620	112284266	112285820	-	[G]	Carbohydrate transport and metabolism	--	K00083|0.0|zma:100216819|K00083 cinnamyl-alcohol dehydrogenase [EC:1.1.1.195] | (RefSeq) GRMZM2G167613; putative cinnamyl-alcohol dehydrogenase family protein	[Q]	Secondary metabolites biosynthesis, transport and catabolism	Probable cinnamyl alcohol dehydrogenase 6 GN=OSJNBa0065B15.8 OS=Oryza sativa subsp. japonica (Rice) PE=2 SV=2	Uncharacterized protein {ECO:0000313|EMBL:ACF82407.1, ECO:0000313|EnsemblPlants:GRMZM2G167613_P01} OS=Zea mays (Maize) PE=2 SV=1	putative cinnamyl-alcohol dehydrogenase family protein isoform 1 [Zea mays]
Zm00001eb088810		chr2	112118620	113378620	112674214	112675769	-	#N/A	#N/A	#N/A	#N/A	#N/A	#N/A	#N/A	#N/A	#N/A
Zm00001eb088820		chr2	112118620	113378620	112674632	112675354	+	--	--	--	--	--	--	--	Uncharacterized protein {ECO:0000313|EnsemblPlants:GRMZM2G392106_P01} OS=Zea mays (Maize) PE=4 SV=1	PREDICTED: protein roadkill-like [Zea mays]
Zm00001eb088830		chr2	112118620	113378620	112759426	112765422	-	[G]	Carbohydrate transport and metabolism	--	K01728|0.0|zma:100281162|K01728 pectate lyase [EC:4.2.2.2] | (RefSeq) GRMZM2G131912; pectate lyase 8	--	--	Probable pectate lyase 15 (Precursor) GN=At4g13710 OS=Arabidopsis thaliana (Mouse-ear cress) PE=2 SV=1	Uncharacterized protein {ECO:0000313|EnsemblPlants:GRMZM2G131912_P01} OS=Zea mays (Maize) PE=4 SV=1	PREDICTED: pectate lyase 8 isoform X1 [Zea mays]
Zm00001eb088840		chr2	112118620	113378620	113090509	113091926	-	Lactate dehydrogenase or related 2-hydroxyacid dehydrogenase	;; ;;	--	K15919|0.0|sbi:SORBI_06g001370|K15919 hydroxypyruvate reductase 2 | (RefSeq) SORBIDRAFT_06g001370, Sb06g001370; hypothetical protein	[C]	Energy production and conversion	Glyoxylate/hydroxypyruvate reductase HPR3 GN=HPR3 OS=Arabidopsis thaliana (Mouse-ear cress) PE=2 SV=1	Uncharacterized protein {ECO:0000313|EnsemblPlants:GRMZM2G072388_P01} OS=Zea mays (Maize) PE=4 SV=1	PREDICTED: glyoxylate/hydroxypyruvate reductase HPR3-like [Zea mays]
Zm00001eb088850		chr2	112118620	113378620	113134384	113136210	+	[T]	Signal transduction mechanisms	--	--	[C]	Energy production and conversion	--	Uncharacterized protein {ECO:0000313|EMBL:ACF80138.1, ECO:0000313|EnsemblPlants:GRMZM2G074083_P01} OS=Zea mays (Maize) PE=2 SV=1	hypothetical protein [Zea mays]
Zm00001eb088860		chr2	112118620	113378620	113299665	113303194	+	[J]	Translation, ribosomal structure and biogenesis	--	K15442|0.0|zma:100280681|K15442 tRNA-specific adenosine deaminase 3 | (RefSeq) GRMZM2G367367; hydrolase/ zinc ion binding protein	[A]	RNA processing and modification	--	Uncharacterized protein {ECO:0000313|EnsemblPlants:GRMZM2G367367_P01} OS=Zea mays (Maize) PE=4 SV=1	TPA: hypothetical protein ZEAMMB73_378948 [Zea mays]
Zm00001eb088870		chr2	112118620	113378620	113303033	113305041	-	--	--	--	K00430|0.0|sbi:SORBI_04g019270|K00430 peroxidase [EC:1.11.1.7] | (RefSeq) SORBIDRAFT_04g019270, Sb04g019270; hypothetical protein	--	--	Putative Peroxidase 48 (Precursor) GN=F17I5.60 OS=Arabidopsis thaliana (Mouse-ear cress) PE=3 SV=3	Uncharacterized protein {ECO:0000313|EnsemblPlants:GRMZM2G067096_P02} OS=Zea mays (Maize) PE=4 SV=1	PREDICTED: uncharacterized protein LOC100273315 isoform X1 [Zea mays]
Zm00001eb088880		chr2	112118620	113378620	113354288	113362518	-	--	--	--	K13205|0.0|zma:100283264|K13205 A1 cistron-splicing factor AAR2 | (RefSeq) GRMZM2G131597; cePP protein	[A]	RNA processing and modification	--	Uncharacterized protein {ECO:0000313|EMBL:ACR34118.1, ECO:0000313|EnsemblPlants:GRMZM2G131597_P01} OS=Zea mays (Maize) PE=2 SV=1	cePP protein [Zea mays]
Zm00001eb088890		chr2	113418620	113458620	113429692	113432213	+	[T]	Signal transduction mechanisms	--	--	--	--	Probable LRR receptor-like serine/threonine-protein kinase At3g47570 (Precursor) GN=At3g47570 OS=Arabidopsis thaliana (Mouse-ear cress) PE=2 SV=1	Uncharacterized protein {ECO:0000313|EnsemblPlants:GRMZM2G322348_P01} OS=Zea mays (Maize) PE=4 SV=1	PREDICTED: probable LRR receptor-like serine/threonine-protein kinase At3g47570 [Zea mays]
Zm00001eb088900		chr2	113418620	113458620	113440792	113454166	+	[G]	Carbohydrate transport and metabolism	--	K01209|8e-110|sbi:SORBI_01g036960|K01209 alpha-N-arabinofuranosidase [EC:3.2.1.55] | (RefSeq) SORBIDRAFT_01g036960, Sb01g036960; hypothetical protein	--	--	Alpha-L-arabinofuranosidase 1 (Precursor) GN=T7M13.18 OS=Arabidopsis thaliana (Mouse-ear cress) PE=1 SV=1	Uncharacterized protein {ECO:0000313|EnsemblPlants:GRMZM2G120132_P01} OS=Zea mays (Maize) PE=4 SV=1	TPA: putative alpha-L-arabinofuranosidase family protein [Zea mays]
Zm00001eb088910		chr2	113558620	114418620	113580070	113620913	+	[G]	Carbohydrate transport and metabolism	--	K05841|0.0|zma:100285431|K05841 sterol 3beta-glucosyltransferase [EC:2.4.1.173] | (RefSeq) pco090816a, GRMZM2G007721; uncharacterized LOC100285431	[GC]	--	Sterol 3-beta-glucosyltransferase UGT80A2 GN=UGT80A2 OS=Arabidopsis thaliana (Mouse-ear cress) PE=1 SV=1	Sterol 3-beta-glucosyltransferase {ECO:0000313|EMBL:ACG44340.1} OS=Zea mays (Maize) PE=2 SV=1	PREDICTED: LOC100285431 isoform X2 [Zea mays]
Zm00001eb088920		chr2	113558620	114418620	113638779	113639380	+	#N/A	#N/A	#N/A	#N/A	#N/A	#N/A	#N/A	#N/A	#N/A
Zm00001eb088930		chr2	113558620	114418620	113639237	113644213	-	--	--	--	--	--	--	--	Uncharacterized protein {ECO:0000313|EMBL:ACN26170.1, ECO:0000313|EnsemblPlants:GRMZM2G108686_P01} OS=Zea mays (Maize) PE=2 SV=1	hypothetical protein [Zea mays]
Zm00001eb088940		chr2	113558620	114418620	113699727	113714291	-	--	--	--	K14007|0.0|sbi:SORBI_06g001240|K14007 protein transport protein SEC24 | (RefSeq) SORBIDRAFT_06g001240, Sb06g001240; hypothetical protein	[U]	Intracellular trafficking, secretion, and vesicular transport	Protein transport protein Sec24-like At3g07100 GN=At3g07100 OS=Arabidopsis thaliana (Mouse-ear cress) PE=2 SV=2	Uncharacterized protein {ECO:0000313|EnsemblPlants:GRMZM2G081745_P01} OS=Zea mays (Maize) PE=4 SV=1	PREDICTED: uncharacterized protein LOC100194158 isoform X1 [Zea mays]
Zm00001eb088950		chr2	113558620	114418620	113764309	113766371	-	[P]	Inorganic ion transport and metabolism	--	K11816|0.0|sbi:SORBI_06g001210|K11816 indole-3-pyruvate monooxygenase [EC:1.14.13.168] | (RefSeq) SORBIDRAFT_06g001210, Sb06g001210; hypothetical protein	[Q]	Secondary metabolites biosynthesis, transport and catabolism	Probable indole-3-pyruvate monooxygenase YUCCA8 GN=F16A16.170 OS=Arabidopsis thaliana (Mouse-ear cress) PE=2 SV=1	Uncharacterized protein {ECO:0000313|EnsemblPlants:GRMZM2G141383_P01} OS=Zea mays (Maize) PE=4 SV=1	PREDICTED: probable indole-3-pyruvate monooxygenase YUCCA9 [Zea mays]
Zm00001eb088960		chr2	113558620	114418620	113872016	113880850	-	[J]	Translation, ribosomal structure and biogenesis	--	--	[R]	General function prediction only	Werner Syndrome-like exonuclease GN=F18A5.260 OS=Arabidopsis thaliana (Mouse-ear cress) PE=1 SV=1	Uncharacterized protein {ECO:0000313|EMBL:ACF80328.1, ECO:0000313|EnsemblPlants:GRMZM2G053631_P02} OS=Zea mays (Maize) PE=2 SV=1	werner syndrome ATP-dependent helicase isoform 1 [Zea mays]
Zm00001eb088970		chr2	113558620	114418620	113975628	113979164	-	--	--	--	--	--	--	--	Uncharacterized protein {ECO:0000313|EnsemblPlants:GRMZM2G077150_P01} OS=Zea mays (Maize) PE=4 SV=1	PREDICTED: uncharacterized protein LOC103646859 [Zea mays]
Zm00001eb088980		chr2	113558620	114418620	113983740	113984867	-	[J]	Translation, ribosomal structure and biogenesis	--	K12900|1e-44|zma:100193374|K12900 FUS-interacting serine-arginine-rich protein 1 | (RefSeq) GRMZM2G426229, SCL25A; Splicing factor, arginine/serine-rich 2	[R]	General function prediction only	Serine/arginine-rich SC35-like splicing factor SCL30A GN=SCL30A OS=Arabidopsis thaliana (Mouse-ear cress) PE=1 SV=1	Uncharacterized protein {ECO:0000313|EMBL:ACF80625.1, ECO:0000313|EnsemblPlants:GRMZM2G426229_P01} OS=Zea mays (Maize) PE=2 SV=1	PREDICTED: serine/arginine-rich SC35-like splicing factor SCL33, partial [Zea mays]
Zm00001eb088990		chr2	113558620	114418620	114029458	114032129	-	--	--	--	--	--	--	Putative GEM-like protein 8 GN=At5g23370 OS=Arabidopsis thaliana (Mouse-ear cress) PE=3 SV=1	Uncharacterized protein {ECO:0000313|EnsemblPlants:GRMZM2G073034_P01} OS=Zea mays (Maize) PE=4 SV=1	FIP1 [Zea mays]
Zm00001eb089000		chr2	113558620	114418620	114032164	114032680	-	--	--	--	--	[R]	General function prediction only	Pentatricopeptide repeat-containing protein At3g04750, mitochondrial (Precursor) GN=PCMP-E81 OS=Arabidopsis thaliana (Mouse-ear cress) PE=2 SV=1	Uncharacterized protein {ECO:0000313|EnsemblPlants:GRMZM2G069664_P01} OS=Zea mays (Maize) PE=4 SV=1	TPA: hypothetical protein ZEAMMB73_190154 [Zea mays]
Zm00001eb089010		chr2	113558620	114418620	114053562	114057510	+	--	--	--	--	[I]	Lipid transport and metabolism	--	Uncharacterized protein {ECO:0000313|EMBL:ACN28038.1, ECO:0000313|EnsemblPlants:GRMZM2G069773_P01} OS=Zea mays (Maize) PE=2 SV=1	hypothetical protein [Zea mays]
Zm00001eb089020		chr2	113558620	114418620	114126581	114130435	-	[C]	Energy production and conversion	--	K00161|0.0|sbi:SORBI_06g001120|K00161 pyruvate dehydrogenase E1 component alpha subunit [EC:1.2.4.1] | (RefSeq) SORBIDRAFT_06g001120, Sb06g001120; hypothetical protein	[C]	Energy production and conversion	Pyruvate dehydrogenase E1 component subunit alpha-3, chloroplastic (Precursor) OS=Oryza sativa subsp. japonica (Rice) PE=2 SV=2	Uncharacterized protein {ECO:0000313|EnsemblPlants:GRMZM2G033894_P01} OS=Zea mays (Maize) PE=4 SV=1	PREDICTED: uncharacterized protein LOC100272834 isoform X1 [Zea mays]
Zm00001eb089030		chr2	113558620	114418620	114253834	114254592	+	--	--	--	--	--	--	--	Putative uncharacterized protein Sb03g001230 {ECO:0000313|EMBL:EES02222.1} OS=Sorghum bicolor (Sorghum) PE=4 SV=1	hypothetical protein SORBIDRAFT_03g001230 [Sorghum bicolor]
Zm00001eb089060		chr2	113558620	114418620	114363726	114366968	+	[J]	Translation, ribosomal structure and biogenesis	--	K12893|4e-145|sbi:SORBI_06g001100|K12893 splicing factor, arginine/serine-rich 4/5/6 | (RefSeq) SORBIDRAFT_06g001100, Sb06g001100; hypothetical protein	[A]	RNA processing and modification	Serine/arginine-rich splicing factor RS31 GN=F21F14.30 OS=Arabidopsis thaliana (Mouse-ear cress) PE=1 SV=2	Uncharacterized protein {ECO:0000313|EMBL:ACN36926.1, ECO:0000313|EnsemblPlants:GRMZM2G021223_P01} OS=Zea mays (Maize) PE=2 SV=1	unknown [Zea mays]
Zm00001eb089170		chr2	114778620	114878620	114813900	114814529	-	[H]	Coenzyme transport and metabolism	--	K00654|3e-52|zma:100281549|K00654 serine palmitoyltransferase [EC:2.3.1.50] | (RefSeq) GRMZM2G144985; serine palmitoyltransferase 1	[O]	Posttranslational modification, protein turnover, chaperones	Long chain base biosynthesis protein 1a OS=Oryza sativa subsp. japonica (Rice) PE=2 SV=1	Uncharacterized protein {ECO:0000313|EnsemblPlants:GRMZM2G060067_P01} OS=Zea mays (Maize) PE=4 SV=1	TPA: hypothetical protein ZEAMMB73_135152 [Zea mays]
Zm00001eb089180		chr2	114778620	114878620	114824707	114827398	-	[H]	Coenzyme transport and metabolism	--	K00654|1e-85|zma:100281549|K00654 serine palmitoyltransferase [EC:2.3.1.50] | (RefSeq) GRMZM2G144985; serine palmitoyltransferase 1	[O]	Posttranslational modification, protein turnover, chaperones	Long chain base biosynthesis protein 1b OS=Oryza sativa subsp. japonica (Rice) PE=2 SV=1	Uncharacterized protein {ECO:0000313|EMBL:AFW88963.1, ECO:0000313|EnsemblPlants:GRMZM2G144985_P03} OS=Zea mays (Maize) PE=4 SV=1	hypothetical protein ZEAMMB73_524627 [Zea mays]
Zm00001eb089190		chr2	114778620	114878620	114836414	114837903	+	--	--	--	--	--	--	10-deacetylbaccatin III 10-O-acetyltransferase OS=Taxus cuspidata (Japanese yew) PE=1 SV=1	Uncharacterized protein {ECO:0000313|EnsemblPlants:GRMZM2G359974_P01} OS=Zea mays (Maize) PE=4 SV=1	PREDICTED: 10-deacetylbaccatin III 10-O-acetyltransferase-like [Zea mays]
Zm00001eb089200		chr2	114898620	115258620	114970096	114971613	-	--	--	--	--	--	--	--	Uncharacterized protein {ECO:0000313|EnsemblPlants:GRMZM2G703142_P01} OS=Zea mays (Maize) PE=4 SV=1	TPA: hypothetical protein ZEAMMB73_089109 [Zea mays]
Zm00001eb089210		chr2	114898620	115258620	115078302	115084297	+	--	--	--	--	--	--	--	Uncharacterized protein {ECO:0000313|EnsemblPlants:GRMZM2G119081_P02} (Fragment) OS=Zea mays (Maize) PE=4 SV=1	TPA: hypothetical protein ZEAMMB73_100383, partial [Zea mays]
Zm00001eb089220		chr2	114898620	115258620	115139474	115142549	+	[R]	General function prediction only	--	--	[R]	General function prediction only	Inactive TPR repeat-containing thioredoxin TTL3 GN=F14N22.15 OS=Arabidopsis thaliana (Mouse-ear cress) PE=1 SV=2	Uncharacterized protein {ECO:0000313|EnsemblPlants:GRMZM2G163120_P01} OS=Zea mays (Maize) PE=4 SV=1	TPA: hypothetical protein ZEAMMB73_096317 [Zea mays]
Zm00001eb089230		chr2	114898620	115258620	115169460	115174391	+	--	--	--	--	--	--	WEB family protein At2g17940 GN=At2g17940 OS=Arabidopsis thaliana (Mouse-ear cress) PE=2 SV=1	Uncharacterized protein {ECO:0000313|EnsemblPlants:GRMZM2G163086_P01} OS=Zea mays (Maize) PE=4 SV=1	PREDICTED: WEB family protein At3g51220-like isoform X1 [Zea mays]
Zm00001eb089240		chr2	114898620	115258620	115175930	115176403	-	--	--	--	--	--	--	--	Uncharacterized protein {ECO:0000313|EnsemblPlants:GRMZM2G163079_P01} OS=Zea mays (Maize) PE=4 SV=1	TPA: hypothetical protein ZEAMMB73_438130 [Zea mays]
Zm00001eb089250		chr2	114898620	115258620	115227780	115230049	-	--	--	--	--	--	--	--	Uncharacterized protein {ECO:0000313|EMBL:ACR38618.1, ECO:0000313|EnsemblPlants:GRMZM2G172605_P01} OS=Zea mays (Maize) PE=2 SV=1	hypothetical protein [Zea mays]
Zm00001eb089260		chr2	114898620	115258620	115230384	115235482	-	--	--	--	--	--	--	Septin and tuftelin-interacting protein 1 homolog 2 GN=STIPL2 OS=Arabidopsis thaliana (Mouse-ear cress) PE=2 SV=1	Uncharacterized protein {ECO:0000313|EMBL:ACR38023.1, ECO:0000313|EnsemblPlants:GRMZM2G075551_P03} OS=Zea mays (Maize) PE=2 SV=1	unknown [Zea mays]
Zm00001eb089270		chr2	114898620	115258620	115238862	115239505	-	--	--	--	--	[S]	Function unknown	--	Uncharacterized protein {ECO:0000313|EnsemblPlants:GRMZM2G127810_P02} OS=Zea mays (Maize) PE=4 SV=1	TPA: hypothetical protein ZEAMMB73_363107 [Zea mays]
Zm00001eb089340		chr2	115478620	116978620	115650244	115652482	-	Cytochrome P450	;;	--	--	[Q]	Secondary metabolites biosynthesis, transport and catabolism	Ent-isokaurene C2-hydroxylase OS=Oryza sativa subsp. japonica (Rice) PE=1 SV=1	Uncharacterized protein {ECO:0000313|EMBL:ACL54020.1, ECO:0000313|EnsemblPlants:GRMZM2G168382_P01} OS=Zea mays (Maize) PE=2 SV=1	putative cytochrome P450 superfamily protein [Zea mays]
Zm00001eb089350		chr2	115478620	116978620	115652111	115652446	+	--	--	--	--	--	--	--	Uncharacterized protein {ECO:0000313|EMBL:EMT14543.1} OS=Aegilops tauschii (Tausch's goatgrass) PE=4 SV=1	hypothetical protein F775_43440 [Aegilops tauschii]
Zm00001eb089360		chr2	115478620	116978620	115899637	115902502	+	--	--	--	--	--	--	(+)-germacrene D synthase OS=Zingiber officinale (Ginger) PE=1 SV=1	Uncharacterized protein {ECO:0000313|EnsemblPlants:GRMZM2G010356_P01} OS=Zea mays (Maize) PE=4 SV=1	TPA: terpene synthase 7 [Zea mays]
Zm00001eb089370		chr2	115478620	116978620	115928437	115929308	-	[I]	Lipid transport and metabolism	--	K01054|7e-58|sbi:SORBI_03g039170|K01054 acylglycerol lipase [EC:3.1.1.23] | (RefSeq) SORBIDRAFT_03g039170, Sb03g039170; hypothetical protein	[I]	Lipid transport and metabolism	--	Uncharacterized protein {ECO:0000313|EnsemblPlants:GRMZM2G172794_P01} OS=Zea mays (Maize) PE=4 SV=1	PREDICTED: monoglyceride lipase-like [Zea mays]
Zm00001eb089380		chr2	115478620	116978620	115951171	115956690	+	--	--	--	K06620|0.0|zma:100285276|K06620 transcription factor E2F3 | (RefSeq) GRMZM2G050590; E2F-related protein	[K]	Transcription	Transcription factor E2FB GN=E2FB OS=Arabidopsis thaliana (Mouse-ear cress) PE=1 SV=1	Uncharacterized protein {ECO:0000313|EMBL:ACN30613.1, ECO:0000313|EnsemblPlants:GRMZM2G050590_P01} OS=Zea mays (Maize) PE=2 SV=1	unknown [Zea mays]
Zm00001eb089390		chr2	115478620	116978620	115958214	115966591	+	[P]	Inorganic ion transport and metabolism	--	K13811|0.0|zma:100281036|K13811 3'-phosphoadenosine 5'-phosphosulfate synthase [EC:2.7.7.4 2.7.1.25] | (RefSeq) GRMZM2G158147; bifunctional 3-phosphoadenosine 5-phosphosulfate synthetase 2	[P]	Inorganic ion transport and metabolism	ATP sulfurylase 2 (Precursor) GN=F6F9.2 OS=Arabidopsis thaliana (Mouse-ear cress) PE=1 SV=1	Uncharacterized protein {ECO:0000313|EnsemblPlants:GRMZM2G158147_P01} OS=Zea mays (Maize) PE=2 SV=1	bifunctional 3-phosphoadenosine 5-phosphosulfate synthetase 2 [Zea mays]
Zm00001eb089400		chr2	115478620	116978620	116167799	116168194	-	#N/A	#N/A	#N/A	#N/A	#N/A	#N/A	#N/A	#N/A	#N/A
Zm00001eb089410		chr2	115478620	116978620	116172243	116182581	+	--	--	Molecular Function: zinc ion binding (GO:0008270);;	--	[R]	General function prediction only	--	Uncharacterized protein {ECO:0000313|EMBL:ACF86204.1, ECO:0000313|EnsemblPlants:GRMZM2G162353_P05} OS=Zea mays (Maize) PE=2 SV=1	hypothetical protein [Zea mays]
Zm00001eb089420		chr2	115478620	116978620	116511122	116521357	-	--	--	--	K11649|0.0|sbi:SORBI_06g000850|K11649 SWI/SNF related-matrix-associated actin-dependent regulator of chromatin subfamily C | (RefSeq) SORBIDRAFT_06g000850, Sb06g000850; hypothetical protein	[B]	Chromatin structure and dynamics	SWI/SNF complex subunit SWI3D OS=Arabidopsis thaliana (Mouse-ear cress) PE=1 SV=3	Uncharacterized protein {ECO:0000313|EnsemblPlants:GRMZM2G119261_P01} OS=Zea mays (Maize) PE=4 SV=1	PREDICTED: hypothetical protein isoform X1 [Zea mays]
Zm00001eb089450		chr2	115478620	116978620	116608153	116609423	+	#N/A	#N/A	#N/A	#N/A	#N/A	#N/A	#N/A	#N/A	#N/A
Zm00001eb089460		chr2	115478620	116978620	116608253	116609333	-	--	--	--	--	--	--	--	Uncharacterized protein {ECO:0000313|EnsemblPlants:GRMZM2G444138_P01} OS=Zea mays (Maize) PE=2 SV=1	hypothetical protein [Zea mays]
Zm00001eb089470		chr2	115478620	116978620	116645653	116647089	+	--	--	Molecular Function: carbohydrate binding (GO:0030246);;	--	--	--	--	Uncharacterized protein {ECO:0000313|EMBL:ACR36401.1, ECO:0000313|EnsemblPlants:GRMZM2G076343_P01} OS=Zea mays (Maize) PE=2 SV=1	putative legume lectins beta domain containing protein [Zea mays]
Zm00001eb089480		chr2	115478620	116978620	116648155	116651969	-	--	--	--	--	[R]	General function prediction only	--	Uncharacterized protein {ECO:0000313|EnsemblPlants:GRMZM2G076394_P01} OS=Zea mays (Maize) PE=4 SV=1	PREDICTED: CAS1 domain-containing protein 1-like [Zea mays]
Zm00001eb089490		chr2	115478620	116978620	116693122	116696752	-	[K]	Transcription	--	--	[T]	Signal transduction mechanisms	Disease resistance protein RPP13 GN=RPP13 OS=Arabidopsis thaliana (Mouse-ear cress) PE=2 SV=2	Uncharacterized protein {ECO:0000313|EnsemblPlants:GRMZM2G076474_P01} OS=Zea mays (Maize) PE=4 SV=1	PREDICTED: putative disease resistance RPP13-like protein 3 [Zea mays]
[truncated: 2,195 more rows]

## Sheet: Supplementary table7.Selective 
Supplementary table7 .Selective genes in breeding eras
Threshold	Overlapping selective sweep regions	Candidate genes
Top 1%	2.25 Mb	54
Top 2.5%	5.87 Mb	158
Top 5%	17.10 Mb	504
Top 10%	51.02 Mb	1348
[truncated: 505 more rows]

## Sheet: Supplementary table 8.Annotatio
Supplementary table 8.Annotation and enrichment of selective genes in breeding eras
[truncated: 1,299 more rows]

[truncated: 4 more sheets: Supplementary table 9.TSPT, Supplementary table 10. SSregio, Supplementary table 11.TSPTgene, Supplementary table 12.SSgene]
